# Supplementary material for: Transcriptome Analysis of Developing Grains from Wheat Cultivars TAM 111 and TAM 112 Reveal Cultivar-Specific Regulatory Networks
Source: Int J Mol Sci. 2022 Oct 21;23(20):12660. doi: 10.3390/ijms232012660 (PMC9604430; doi:10.3390/ijms232012660)
Supplement: Supplementary file 1 [file ijms-23-12660-s001.zip]

Archive with 2 entries (2 files):
- Supplemental_figures.pdf
- Supplemental_tables.xlsx
