# Supplementary material for: Transcriptome Analysis of Developing Grains from Wheat Cultivars TAM 111 and TAM 112 Reveal Cultivar-Specific Regulatory Networks
Source: Int J Mol Sci. 2022 Oct 21;23(20):12660. doi: 10.3390/ijms232012660 (PMC9604430; doi:10.3390/ijms232012660)
Supplement: Supplementary file 1 [file ijms-23-12660-s001.zip › Supplemental_tables.xlsx]

## Sheet: Table S1
Supplemental Table 1. RNAseq library quality summary.
Cultivar	DAF	Rep	Reads	Filtered reads	Mapped reads	Mapped (%)	Average read length	Experimental ID
TAM111	5	1	39173220	38522564	31916077	82.8503	100	5
TAM111	5	2	44189641	43301144	35918861	82.9513	100	6
TAM111	5	3	45807359	44973221	37264343	82.859	100	7
TAM112	5	1	43385073	42604264	34880954	81.872	100	12
TAM112	5	2	43958574	43143322	35209343	81.6102	100	13
TAM112	5	3	49493976	48628680	40464882	83.212	100	14
TAM111	14	1	44022479	43228478	33632653	77.8021	100	1
TAM111	14	2	46584029	45889002	36014099	78.4809	100	2
TAM111	14	3	42451327	41764314	32714630	78.3315	100	3
TAM112	14	1	45397864	44514264	35728948	80.264	100	8
TAM112	14	2	46869100	46086920	36351370	78.8757	100	9
TAM112	14	3	42689098	41798113	32147585	76.9116	100	10

## Sheet: Table S2
Supplemental Table 2. Calculated module membership of all genes of WGCNA
Gene ID	MM.1	MM.2	MM.3	MM.4	MM.5	MM.6	MM.7	MM.8	MM.9	MM.10	MM.11	MM.12	MM.13	MM.14	MM.15	MM.16	MM.17	MM.18	MM.19	MM.20	MM.21	MM.22	MM.23	MM.24	MM.25	MM.26	MM.27	MM.28	MM.29	MM.30	MM.31	MM.32	MM.33	MM.34	MM.35	MM.36	MM.37	MM.38	MM.39	MM.40	MM.41	MM.42	MM.43	MM.44	MM.45	MM.46	MM.47	MM.48	MM.49
TraesCS1A02G000100	0.108759	0.0607504	-0.188288	0.0164128	0.115766	0.000240296	0.0226121	-0.0416326	0.147865	-0.0860904	0.27895	0.0508703	-0.141475	0.18528	-0.0667409	-0.0575289	-0.161346	-0.180535	-0.13134	-0.181528	-0.519172	-0.259348	-0.158296	-0.0183624	-0.4174	0.0883993	0.0324585	0.0869866	0.110182	-0.238757	-0.131267	0.0707921	-0.0613898	-0.313348	-0.270407	-0.0408775	0.2486	0.0563867	-0.254348	-0.268034	0.0170202	0.143764	-0.094858	-0.137059	-0.342131	-0.560351	0.170867	-0.10758	-0.0587454
TraesCS1A02G000200	-0.241516	0.383923	-0.411338	-0.444847	-0.319689	0.426027	0.36291	-0.430457	-0.198399	0.29763	-0.0217952	0.262742	-0.375136	-0.208863	0.250217	0.317414	0.279606	0.0440009	-0.19201	0.260766	-0.150289	-0.122693	-0.00773097	0.173005	-0.37972	-0.0307177	-0.35418	0.338147	-0.113053	-0.270425	0.138302	-0.330483	-0.102184	0.102093	0.0236357	-0.464741	-0.121104	0.318394	-0.204503	-0.0191879	-0.0837396	0.395824	0.313698	-0.432865	-0.0767737	-0.311108	-0.280723	-0.440798	-0.446144
TraesCS1A02G000300	0.172894	0.00694802	-0.14505	0.103302	0.0710838	-0.0809781	-0.0545937	-0.160719	-0.0586406	-0.0968941	0.206045	0.144995	-0.227749	0.111843	-0.109663	-0.034361	-0.259482	-0.262508	0.103707	-0.176747	-0.150625	-0.329052	-0.386056	0.139954	-0.355338	0.0370217	0.153755	-0.0254995	0.0960733	-0.292506	-0.0370966	0.0704678	0.129904	-0.322671	-0.334573	0.0483782	0.194495	-0.20139	-0.480577	-0.0832225	-0.034553	0.0878148	-0.043569	-0.431224	-0.361936	-0.433568	0.116262	0.152993	0.13555
TraesCS1A02G000400	0.017883	0.0575187	-0.345319	0.0201654	0.0486033	0.0396803	0.100799	0.0358848	0.238123	-0.0398965	0.245463	-0.191823	0.150053	0.125141	-0.289669	0.00632218	-0.266264	-0.241558	-0.273022	-0.357875	-0.61576	-0.50291	-0.261096	0.115056	-0.201779	-0.190119	0.135851	0.137442	-0.0989983	-0.314282	0.00758721	0.240938	0.114417	-0.35033	-0.302901	-0.0114277	0.281653	0.0928343	-0.0093121	-0.344465	-0.261872	0.21358	-0.00111173	0.0187955	-0.527069	-0.784793	0.198797	0.0252645	0.0936762
TraesCS1A02G000700	-0.0653294	0.14422	-0.116288	-0.233218	-0.122972	0.162192	0.126935	-0.216342	-0.103816	0.0957758	-0.000793283	0.124608	-0.286373	-0.0530852	0.221224	0.101277	0.222094	0.0589605	-0.0260013	0.241048	0.00946438	0.0615666	0.068456	-0.0215404	-0.293781	0.0825097	-0.200101	0.129965	0.0500438	-0.0518325	-0.00918127	-0.205316	-0.176126	0.129421	0.0799101	-0.227073	-0.0729843	0.135475	-0.178536	0.0274619	0.011113	0.105002	0.118211	-0.248071	0.0898513	-0.0570284	-0.121707	-0.265675	-0.292919
TraesCS1A02G000800	-0.104093	0.190249	-0.126985	-0.294376	-0.157972	0.203275	0.172873	-0.249836	-0.121912	0.167705	-0.0477313	0.206581	-0.291586	-0.0992215	0.230429	0.143692	0.265932	0.0260559	-0.04039	0.287635	0.0213245	0.0660449	0.0946851	0.0140341	-0.362623	0.0885918	-0.22863	0.195433	0.0321348	-0.0326581	0.000773359	-0.254377	-0.194221	0.188079	0.107516	-0.269345	-0.0980324	0.175815	-0.185738	0.0125292	0.0128571	0.144075	0.148963	-0.291885	0.144715	-0.0437414	-0.17816	-0.324631	-0.346412
TraesCS1A02G000900	0.110221	-0.00739656	-0.185499	0.0353	0.154885	-0.0147155	0.0265506	0.113587	0.348066	-0.0938112	0.351912	-0.178448	0.0914581	0.239664	-0.187052	-0.0857184	-0.154237	-0.225691	-0.213768	-0.222093	-0.586046	-0.299749	-0.0830864	-0.0264516	-0.27389	-0.0616845	0.105418	0.114722	0.0447276	-0.120528	-0.117871	0.249006	-0.105095	-0.233295	-0.155691	0.0366408	0.290041	0.12718	-0.0238798	-0.405943	-0.140182	0.0918229	-0.0972306	0.0956358	-0.32356	-0.756078	0.264883	-0.0722404	0.026024
TraesCS1A02G001100	-0.0987957	0.246026	-0.404769	-0.218118	-0.160433	0.240805	0.249482	-0.219101	0.0228263	0.169021	0.0877854	0.0319192	-0.0854466	-0.0614373	-0.0551665	0.190899	-0.00846313	-0.125009	-0.219612	-0.0394782	-0.347867	-0.355405	-0.160343	0.165507	-0.259144	-0.0966811	-0.0739121	0.273199	-0.114749	-0.29925	0.128953	-0.061287	0.0188903	-0.10968	-0.124852	-0.232724	0.102147	0.200432	-0.10876	-0.189045	-0.195703	0.330203	0.179634	-0.210283	-0.312509	-0.585396	-0.0571026	-0.185448	-0.16399
TraesCS1A02G001000	-0.23759	0.364499	-0.476294	-0.363124	-0.285453	0.377176	0.347391	-0.378947	-0.17835	0.264839	-0.0144677	0.187228	-0.268085	-0.192558	0.0748759	0.293568	0.100088	-0.0561704	-0.247282	0.0509497	-0.288343	-0.310388	-0.155566	0.219991	-0.42337	-0.128055	-0.216773	0.323184	-0.176814	-0.388049	0.141931	-0.219999	0.0586428	-0.0614632	-0.147283	-0.397336	-0.0122081	0.243747	-0.191714	-0.0651149	-0.175902	0.420443	0.287222	-0.407601	-0.267633	-0.407503	-0.200775	-0.298332	-0.320447
TraesCS1A02G001400	-0.0576493	0.127603	-0.366672	-0.0579901	0.00286296	0.117678	0.174753	-0.0264518	0.212325	0.011747	0.210223	-0.145113	0.100005	0.0688441	-0.216521	0.0714377	-0.148048	-0.198166	-0.33734	-0.262031	-0.623903	-0.420626	-0.141233	0.139722	-0.201848	-0.191584	0.0278329	0.196893	-0.12544	-0.262629	0.0308622	0.168181	0.0274591	-0.257859	-0.19837	-0.114962	0.199818	0.213721	0.0480582	-0.37335	-0.250307	0.260124	0.0585792	0.0259592	-0.439436	-0.707491	0.136372	-0.0955383	-0.00758897
TraesCS1A02G001500	0.50765	-0.364646	0.204962	0.265557	0.372828	-0.38056	-0.376656	0.261446	0.356327	-0.361197	0.36418	-0.00981794	-0.041497	0.477081	0.0565239	-0.404241	-0.240039	-0.114309	0.360356	-0.0839003	-0.183487	-0.0770421	-0.26088	-0.278127	-0.383393	0.381643	0.179096	-0.262182	0.494343	-0.0547504	-0.386076	0.162793	-0.180839	-0.292353	-0.276288	0.321484	0.268815	-0.330469	-0.450542	-0.0602645	0.229447	-0.288188	-0.396836	-0.0585191	-0.164026	-0.546109	0.331155	0.0963016	0.146462
TraesCS1A02G001800	-0.559261	0.32937	-0.589637	-0.185626	-0.461685	0.297016	0.469176	-0.15598	-0.190136	0.377994	-0.589168	-0.168182	0.59281	-0.557669	-0.399241	0.474925	-0.139809	0.120911	-0.511695	-0.396061	-0.236538	-0.556224	-0.207297	0.539043	0.505605	-0.581301	-0.0413533	0.25607	-0.697476	-0.442526	0.552528	-0.0731444	0.617278	-0.0799208	-0.181804	-0.267655	-0.178579	0.256678	0.690321	0.0936506	-0.516189	0.486065	0.48834	0.28484	-0.452459	0.208816	-0.337965	0.135212	0.113667
TraesCS1A02G001900	-0.0674193	0.0159841	-0.327558	0.287685	-0.0886266	-0.0961471	0.0171833	-0.126187	-0.190809	-0.134526	-0.326811	0.117834	0.350626	-0.216331	-0.273582	0.122881	-0.492782	-0.0227627	-0.0370587	-0.490815	-0.291886	-0.525611	-0.527796	0.464024	0.468719	-0.0670065	0.0471676	-0.179958	-0.214758	-0.545357	0.319265	-0.042284	0.544623	-0.627011	-0.495741	-0.0419847	-0.0978579	-0.149774	0.0413867	0.0606437	-0.0312432	0.292471	0.0551379	-0.00381604	-0.720933	-0.110833	-0.148979	0.355305	0.425612
TraesCS1A02G002000	0.481275	-0.426312	0.438086	0.346098	0.304062	-0.389391	-0.468897	0.280668	0.101254	-0.288203	0.219877	-0.0473165	0.0586448	0.339786	-0.0262769	-0.377737	-0.243538	-0.139308	0.588403	-0.0216123	0.490457	0.08343	-0.276153	-0.20011	-0.0724716	0.192407	0.366111	-0.377356	0.373816	0.156229	-0.259085	0.232462	0.0551456	-0.0704409	-0.133205	0.51917	0.13956	-0.599383	-0.395871	0.219313	0.115206	-0.475706	-0.316549	-0.0799634	0.101119	-0.0103689	0.267022	0.448235	0.362242
TraesCS1A02G002100	0.175957	-0.452376	0.152489	0.54389	0.355235	-0.354477	-0.366792	0.458451	0.157632	-0.430901	-0.0620694	-0.366712	0.594601	0.206591	-0.497146	-0.35104	-0.644315	-0.200817	0.0628981	-0.724702	-0.332831	-0.331946	-0.384805	0.013616	0.0551226	-0.178943	0.4726	-0.433096	-0.00285756	-0.121994	-0.211557	0.476519	0.469871	-0.556264	-0.517518	0.412743	0.183586	-0.444616	0.169483	-0.0677445	-0.134772	-0.314444	-0.331521	0.439151	-0.432335	0.0824456	0.376564	0.640558	0.591829
TraesCS1A02G002200	-0.343143	0.270646	-0.607813	-0.00756249	-0.406788	0.161481	0.276382	-0.34504	-0.435665	0.144534	-0.551945	0.267212	0.259617	-0.484803	-0.145809	0.377158	-0.353762	0.236184	-0.166397	-0.415943	-0.228286	-0.630426	-0.598685	0.594653	0.409691	-0.178836	-0.154464	-0.0270845	-0.423225	-0.819445	0.494739	-0.30281	0.741858	-0.541859	-0.567628	-0.297985	-0.269188	-0.020571	0.107322	0.336528	-0.111722	0.539566	0.33038	-0.190226	-0.778038	-7.36776e-05	-0.426603	0.190372	0.185079
TraesCS1A02G002300	0.210215	-0.290773	0.272502	0.433564	0.388146	-0.280732	-0.287053	0.258268	0.207842	-0.404182	0.158199	-0.0987199	0.221521	0.241989	-0.191822	-0.276899	-0.274944	-0.204448	0.0588989	-0.304654	-0.28442	0.0682234	0.0218551	-0.0154576	0.0437618	0.0563978	0.170489	-0.289818	0.149309	0.174649	-0.231454	0.323275	-0.015791	-0.301341	-0.102471	0.233313	0.119458	-0.154119	0.0388757	-0.260469	0.124585	-0.234303	-0.319584	0.315163	-0.081272	-0.0058583	0.268523	0.248933	0.364139
TraesCS1A02G002500	0.573266	-0.46743	0.433876	0.598983	0.657195	-0.493838	-0.482045	0.434353	0.500517	-0.505514	0.548008	-0.499999	0.181349	0.586559	-0.556893	-0.508543	-0.481324	-0.687286	0.155891	-0.430146	-0.235364	-0.089062	-0.0506833	-0.244097	-0.128469	0.0597097	0.691064	-0.228541	0.334401	0.435336	-0.348574	0.728939	-0.165714	-0.268419	-0.0502036	0.603096	0.57837	-0.377212	-0.22603	-0.59057	-0.113893	-0.484467	-0.507202	0.239692	-0.062368	-0.404915	0.742123	0.543367	0.573858
TraesCS1A02G002700	-0.794255	0.683297	-0.579155	-0.511562	-0.611544	0.669843	0.735696	-0.647897	-0.494992	0.541882	-0.571023	0.218002	-0.0331911	-0.764534	0.0277788	0.738099	0.45727	0.0316313	-0.679973	0.214572	-0.173844	-0.0366314	0.383205	0.637999	0.384813	-0.463521	-0.553154	0.565284	-0.691788	-0.0748277	0.619587	-0.424672	0.0125461	0.340498	0.409199	-0.771813	-0.485755	0.764311	0.52486	-0.201988	-0.320839	0.706335	0.686644	-0.0651133	0.0290908	0.410843	-0.61642	-0.457551	-0.359753
TraesCS1A02G004126	-0.212283	0.218216	0.0265627	-0.232704	-0.037087	0.235643	0.201473	-0.220741	-0.0861209	0.120975	0.0458751	0.100569	-0.303324	-0.0981487	0.135791	0.135749	0.399097	-0.179043	-0.246522	0.296919	-0.115817	0.323126	0.493386	0.0115141	-0.265288	-0.0644242	-0.247224	0.264089	-0.0618813	0.351637	-0.040308	-0.0872981	-0.410003	0.358652	0.420915	-0.307191	-0.113788	0.390663	0.0291272	-0.335561	-0.0249355	0.0873672	0.112623	-0.0995686	0.388445	0.0907508	-0.0646106	-0.387818	-0.31717
TraesCS1A02G004200	0.1332	-0.0567288	0.250524	0.145601	0.145542	-0.0758169	-0.0834104	0.026431	0.153733	-0.0662436	0.0690977	0.0687509	0.00110404	0.0708357	0.0338762	-0.0324663	0.14545	-0.114915	0.111295	0.226788	0.193522	0.279689	0.287848	0.0468676	0.313678	0.145455	-0.0269124	-0.00980821	0.119362	0.405955	0.0466795	0.0292157	-0.324366	0.203938	0.387884	0.0675287	-0.0774288	0.0890502	0.0409288	-0.212193	0.136494	-0.111239	-0.0687496	0.124626	0.296373	0.0456405	0.0365273	-0.0328084	0.124593
TraesCS1A02G004400	-0.502496	0.615896	-0.434623	-0.250919	-0.464814	0.474738	0.566867	-0.615035	-0.368284	0.50572	-0.326949	0.20057	-0.0405507	-0.618438	-0.211733	0.662028	0.18698	-0.179357	-0.413223	0.0832899	0.151931	-0.16763	0.127041	0.682831	0.548563	-0.395787	-0.182007	0.463554	-0.606829	-0.0516729	0.70016	-0.217753	0.207159	0.233578	0.321753	-0.446099	-0.241898	0.424241	0.296512	-0.163275	-0.324881	0.597377	0.601869	-0.214569	-0.054654	0.255362	-0.431764	-0.0603373	0.00815968
TraesCS1A02G004500	-0.571712	0.586617	-0.43925	-0.291878	-0.473426	0.485254	0.586147	-0.539608	-0.349186	0.498206	-0.358829	0.123472	0.0408639	-0.622613	-0.177571	0.645947	0.242195	-0.0643129	-0.485883	0.0723014	0.0717788	-0.129261	0.203184	0.626751	0.555	-0.444827	-0.246009	0.44754	-0.635543	-0.0374542	0.65773	-0.208132	0.195834	0.275464	0.337163	-0.47976	-0.294684	0.494773	0.450842	-0.134829	-0.347667	0.569382	0.602445	-0.0773721	-0.022257	0.288806	-0.438719	-0.12832	-0.0531063
TraesCS1A02G004800	-0.610508	0.708381	-0.492476	-0.56854	-0.500098	0.593044	0.707199	-0.470072	-0.181675	0.665649	-0.186007	-0.0570341	-0.137595	-0.516155	-0.128113	0.622526	0.443368	-0.101598	-0.71418	0.211654	-0.1518	-0.0665528	0.467451	0.278406	0.180958	-0.428197	-0.250397	0.749343	-0.60237	0.0618305	0.524675	-0.213559	-0.0989192	0.480532	0.476951	-0.539517	-0.0338532	0.732005	0.473164	-0.322582	-0.406887	0.623897	0.580159	-0.0569686	0.179622	0.0907137	-0.330346	-0.457786	-0.426892
TraesCS1A02G005315	-0.860201	0.913751	-0.862918	-0.659229	-0.834383	0.783051	0.904234	-0.795672	-0.572985	0.777075	-0.525527	0.279806	-0.10588	-0.871793	-0.0349279	0.922203	0.384823	0.123546	-0.71844	0.170425	-0.0419625	-0.327036	0.119145	0.751231	0.420353	-0.569155	-0.479551	0.700379	-0.853106	-0.400285	0.853382	-0.493745	0.299249	0.284929	0.254606	-0.806754	-0.411743	0.735826	0.443615	-0.0130544	-0.453908	0.935406	0.883888	-0.325813	-0.205115	0.0891136	-0.701641	-0.400674	-0.38853
TraesCS1A02G005368	-0.740773	0.951144	-0.715543	-0.732946	-0.780577	0.800008	0.874422	-0.835709	-0.509348	0.823865	-0.299809	0.335558	-0.368587	-0.759394	0.0896594	0.884821	0.552381	0.0408505	-0.623761	0.416002	0.14082	-0.113434	0.285929	0.593884	0.271179	-0.433897	-0.472547	0.785723	-0.704621	-0.18669	0.768197	-0.499525	0.0403956	0.486559	0.463171	-0.768741	-0.322238	0.754337	0.252543	-0.0787209	-0.365032	0.860607	0.844847	-0.481084	0.0557273	0.0292909	-0.636558	-0.518998	-0.518407
TraesCS1A02G005387	-0.814122	0.950973	-0.768808	-0.715438	-0.817255	0.812275	0.909783	-0.819196	-0.534447	0.835937	-0.42419	0.276562	-0.22016	-0.834504	0.0140489	0.923174	0.513007	0.0665522	-0.692107	0.330956	0.0822766	-0.178447	0.275286	0.663205	0.384861	-0.507133	-0.47099	0.783976	-0.796076	-0.216449	0.836168	-0.493429	0.125351	0.461438	0.443964	-0.791907	-0.368968	0.784966	0.402233	-0.0786806	-0.428513	0.894732	0.882112	-0.364296	-0.00050338	0.104329	-0.676583	-0.476565	-0.468139
TraesCS1A02G005500	0.105416	-0.00959455	-0.0233454	0.290318	0.052605	-0.0551794	-0.06088	-0.0210592	-0.0398422	0.0218218	-0.0391716	-0.0162006	0.282253	-0.0637545	-0.466303	0.0505262	-0.399695	-0.481077	0.0985528	-0.324374	0.100357	-0.366372	-0.366282	0.372204	0.18167	-0.220168	0.395782	0.00683976	-0.164664	-0.0664687	0.199231	0.246202	0.348169	-0.217214	-0.176054	0.242301	0.152139	-0.296648	-0.0721071	-0.144952	-0.21709	0.05638	0.0260701	-0.047116	-0.290423	-0.0892012	0.101746	0.533962	0.527431
TraesCS1A02G005600	-0.396562	0.211196	-0.48565	-0.0765023	-0.320211	0.207736	0.328926	-0.0711694	-0.128816	0.240011	-0.508404	-0.149795	0.562336	-0.416363	-0.342282	0.334861	-0.181225	0.0350289	-0.399674	-0.341319	-0.336851	-0.5095	-0.195861	0.447367	0.439974	-0.399612	-0.026317	0.202604	-0.512772	-0.357694	0.433036	-0.0479488	0.412576	-0.169988	-0.160651	-0.215363	-0.162844	0.228975	0.567339	-0.0626198	-0.375218	0.407125	0.313146	0.30924	-0.456346	0.02024	-0.239434	0.111655	0.143606
TraesCS1A02G005700	-0.684144	0.710404	-0.579446	-0.4284	-0.608457	0.63193	0.733819	-0.543948	-0.317187	0.646183	-0.456055	0.0700997	0.206147	-0.726048	-0.201255	0.771137	0.329291	-0.0679848	-0.626973	0.129314	0.00995706	-0.190747	0.269968	0.704558	0.632854	-0.547477	-0.297369	0.614091	-0.768844	-0.048287	0.769082	-0.237697	0.157899	0.375236	0.440385	-0.561383	-0.334103	0.653636	0.636662	-0.208693	-0.476802	0.697087	0.733008	0.0490145	-0.0262544	0.187215	-0.508878	-0.210849	-0.131685
TraesCS1A02G005800	-0.0279699	0.171849	-0.0750055	-0.0481725	0.0265177	0.0460896	0.165828	0.0871158	0.236595	0.219852	0.242443	-0.440507	0.119124	0.0425342	-0.44894	0.0744493	-0.0145589	-0.434202	-0.395036	-0.0858718	-0.229974	-0.152047	0.27601	-0.100848	0.175199	-0.234775	0.315161	0.467871	-0.21319	0.285006	0.18272	0.330453	-0.210132	0.166084	0.312364	0.108361	0.5041	0.28836	0.264894	-0.579846	-0.311943	0.171874	0.0219296	0.228129	0.0655143	-0.340568	0.216096	-0.0111515	0.0524886
TraesCS1A02G005900	0.457869	-0.326126	0.158077	0.42472	0.318706	-0.365761	-0.356112	0.415007	0.332513	-0.146444	0.283474	-0.485568	0.345377	0.356453	-0.654299	-0.340739	-0.674869	-0.485739	0.181089	-0.570874	-0.0389977	-0.467847	-0.463465	-0.233657	-0.035398	-0.00186702	0.832686	-0.0788189	0.112304	-0.0316127	-0.0874043	0.545201	0.334723	-0.384007	-0.387746	0.664672	0.719956	-0.548945	-0.132706	-0.175308	-0.199709	-0.239216	-0.356531	0.163915	-0.323581	-0.348109	0.499686	0.678575	0.546157
TraesCS1A02G007200	-0.54386	0.825253	-0.425032	-0.769992	-0.63516	0.738107	0.720931	-0.728885	-0.373807	0.774197	-0.0927653	0.35317	-0.583613	-0.551122	0.298613	0.711854	0.722874	0.0345143	-0.402204	0.673315	0.355655	0.189675	0.443783	0.307705	-0.00997042	-0.228614	-0.474256	0.741306	-0.430295	0.0734402	0.501537	-0.488558	-0.252747	0.702394	0.617205	-0.64968	-0.260617	0.658461	0.0528336	-0.0329322	-0.213512	0.611241	0.699203	-0.543574	0.405653	0.118279	-0.522698	-0.625973	-0.656714
TraesCS1A02G007300	-0.832246	0.937185	-0.856329	-0.668308	-0.830065	0.798661	0.898547	-0.854848	-0.601448	0.777748	-0.478861	0.349858	-0.230056	-0.858056	0.00227097	0.925343	0.383812	0.0807691	-0.679843	0.200301	-0.0154981	-0.318544	0.085119	0.748828	0.348934	-0.525465	-0.490322	0.707384	-0.816485	-0.426902	0.835055	-0.520599	0.283341	0.259351	0.227664	-0.823049	-0.388581	0.706432	0.319406	-0.00955344	-0.413471	0.950602	0.877744	-0.446896	-0.213559	0.0830579	-0.706714	-0.415611	-0.413103
TraesCS1A02G007344	-0.530963	0.826608	-0.465458	-0.768299	-0.636007	0.747231	0.72217	-0.727332	-0.354708	0.771879	-0.0614802	0.333041	-0.579738	-0.533885	0.262464	0.708646	0.679474	0.00149408	-0.411504	0.635038	0.321416	0.119964	0.386829	0.316731	-0.0432635	-0.248662	-0.439767	0.752832	-0.437183	0.0245854	0.506342	-0.46114	-0.220211	0.656194	0.570735	-0.641882	-0.217172	0.642383	0.022776	-0.0530225	-0.250142	0.62966	0.697087	-0.565329	0.340533	0.0146093	-0.498838	-0.603535	-0.642469
TraesCS1A02G007400	-0.573473	0.850048	-0.54957	-0.629386	-0.695235	0.717994	0.724677	-0.809325	-0.488265	0.74667	-0.254832	0.475047	-0.470957	-0.671276	0.179979	0.793138	0.510931	0.0289764	-0.373669	0.491515	0.369233	-0.0167916	0.199406	0.557464	0.25264	-0.259113	-0.432323	0.65037	-0.541284	-0.153086	0.69273	-0.535486	0.0264991	0.456456	0.432297	-0.651514	-0.338427	0.561504	0.044785	0.0351351	-0.199603	0.731558	0.7459	-0.590165	0.124739	0.10497	-0.615276	-0.431135	-0.44377
TraesCS1A02G007405	-0.731351	0.709548	-0.721287	-0.458422	-0.639039	0.606497	0.742132	-0.548427	-0.37765	0.578385	-0.463399	0.139644	0.120316	-0.705873	-0.116637	0.744756	0.276975	0.112761	-0.68189	0.0499425	-0.180136	-0.299555	0.157909	0.666733	0.542537	-0.526676	-0.38976	0.545785	-0.753257	-0.283935	0.734489	-0.321329	0.237621	0.18958	0.248522	-0.645634	-0.365959	0.684967	0.558606	-0.123944	-0.402832	0.768007	0.705085	-0.0321504	-0.227003	0.00145719	-0.531068	-0.300659	-0.223252
TraesCS1A02G007500	-0.493908	0.227356	-0.521693	-0.0931482	-0.416987	0.191973	0.355799	-0.178895	-0.313572	0.240526	-0.674579	-0.130061	0.512486	-0.54199	-0.304581	0.391279	-0.205076	0.253853	-0.382767	-0.423069	-0.212586	-0.50254	-0.280435	0.464968	0.52675	-0.400024	-0.0743583	0.0820855	-0.576556	-0.498133	0.49801	-0.155046	0.658204	-0.206251	-0.289877	-0.274355	-0.262722	0.141857	0.592308	0.238771	-0.365994	0.40337	0.392339	0.225149	-0.490445	0.360907	-0.37003	0.173922	0.124531
TraesCS1A02G007700	-0.743685	0.955325	-0.694668	-0.7753	-0.786488	0.838854	0.869854	-0.884672	-0.552524	0.823372	-0.294643	0.409013	-0.498772	-0.758692	0.17567	0.88271	0.593089	0.0424714	-0.57807	0.474504	0.180264	-0.0684462	0.271974	0.579847	0.146033	-0.404928	-0.532726	0.776949	-0.664794	-0.20627	0.709985	-0.551952	0.0168212	0.495903	0.43954	-0.814067	-0.350292	0.728964	0.146095	-0.0288245	-0.325653	0.851509	0.846023	-0.592	0.0935194	0.107644	-0.66731	-0.569329	-0.584795
TraesCS1A02G007934	-0.84991	0.953966	-0.866978	-0.70893	-0.84929	0.827693	0.924868	-0.85499	-0.582776	0.816464	-0.471705	0.306195	-0.221002	-0.866588	-0.0109589	0.941657	0.406367	0.0857434	-0.704535	0.206497	-0.00508785	-0.32092	0.103276	0.72872	0.325067	-0.54815	-0.47932	0.741236	-0.835744	-0.410291	0.840218	-0.511709	0.287396	0.307798	0.24788	-0.827614	-0.368904	0.721252	0.355234	-0.00331527	-0.456528	0.951032	0.902723	-0.430467	-0.184138	0.0830705	-0.708746	-0.428195	-0.44314
TraesCS1A02G008000	-0.747756	0.945456	-0.659373	-0.70999	-0.71141	0.813127	0.871084	-0.828477	-0.474986	0.795669	-0.227441	0.304668	-0.411264	-0.726791	0.0560094	0.864903	0.572279	-0.0478314	-0.677502	0.402643	0.0716581	-0.0536316	0.381423	0.58301	0.214805	-0.471592	-0.466522	0.803472	-0.703408	-0.0869042	0.709429	-0.430082	-0.0298402	0.511011	0.516254	-0.776224	-0.28546	0.79405	0.265352	-0.192165	-0.372465	0.833398	0.819174	-0.449883	0.121061	0.0964917	-0.574566	-0.536274	-0.513342
TraesCS1A02G008100	0.326179	-0.576025	0.380557	0.408191	0.524462	-0.455901	-0.479072	0.581428	0.262968	-0.52574	0.188961	-0.440711	0.285594	0.472047	-0.207983	-0.579683	-0.387529	-0.124243	0.113133	-0.465408	-0.474172	0.00245682	-0.0808545	-0.476433	-0.448854	0.11241	0.350434	-0.388739	0.329262	0.117311	-0.59673	0.449473	-0.0148736	-0.36555	-0.373709	0.41112	0.365937	-0.352381	-0.00674919	-0.130657	0.0780644	-0.511031	-0.557889	0.439509	-0.0832199	0.0394049	0.489455	0.26845	0.230537
TraesCS1A02G008200	-0.208417	0.11472	-0.221215	0.227909	-0.0851276	-0.0106294	0.136703	-0.0908054	-0.177289	0.0461522	-0.311221	-0.0801879	0.375649	-0.289566	-0.465932	0.205896	-0.33381	-0.153726	-0.248305	-0.455561	-0.185591	-0.368838	-0.182731	0.435743	0.536371	-0.289741	0.159072	0.0209334	-0.389079	-0.19486	0.379033	0.0955219	0.455728	-0.281374	-0.170163	-0.0199076	-0.00654356	0.0177648	0.317632	-0.100703	-0.202358	0.252365	0.149803	0.187038	-0.37948	0.205436	-0.0819577	0.348064	0.414577
TraesCS1A02G009000	-0.110145	-0.0583943	-0.251568	0.299183	-0.0128549	-0.167398	-0.00822974	0.016157	-0.198753	-0.150545	-0.322733	-0.0719014	0.451407	-0.176157	-0.37539	0.0339321	-0.504825	0.0161745	-0.148335	-0.622561	-0.43887	-0.485024	-0.420845	0.309825	0.296623	-0.165643	0.14158	-0.179239	-0.241609	-0.456423	0.180898	0.0833026	0.561461	-0.564356	-0.519072	0.0424679	0.00330988	-0.141222	0.201702	0.052105	-0.0801877	0.180426	-0.0105016	0.182502	-0.631241	0.0149274	-0.0609044	0.375032	0.413165
TraesCS1A02G009100	0.0445029	-0.0527824	-0.0759769	0.135182	-0.1155	-0.0872347	-0.0730228	-0.06682	-0.222731	-0.00519349	-0.324844	0.212268	0.19586	-0.154872	-0.0603769	0.0520485	-0.26909	0.0881178	0.277379	-0.171063	0.280633	-0.271859	-0.478658	0.257619	0.141866	0.0174542	0.0744032	-0.205559	-0.0374925	-0.364011	0.150422	-0.143262	0.450853	-0.22969	-0.357894	0.0911776	-0.135197	-0.358474	-0.143877	0.413867	0.0165127	0.0410766	0.0685088	-0.143529	-0.272578	0.220661	-0.172022	0.344851	0.264308
TraesCS1A02G009200	-0.177001	0.106686	-0.130458	0.0710278	-0.151318	0.0668765	0.150976	-0.0220722	0.0158804	0.112575	-0.250167	-0.00418753	0.427444	-0.251118	-0.169869	0.225849	-0.0263867	0.0421691	-0.12126	-0.0714694	0.0978041	-0.111339	0.00407238	0.397241	0.674735	-0.237104	-0.0311372	0.024238	-0.304898	-0.0105217	0.360878	0.00707077	0.191247	0.0398198	0.133315	-0.018205	-0.237028	0.127693	0.435257	-0.0267046	-0.151591	0.161781	0.221532	0.275454	-0.114581	0.0915364	-0.147872	0.155216	0.258952
TraesCS1A02G009300	-0.302714	0.165745	-0.0973797	0.0234453	-0.107823	0.166763	0.183988	-0.108933	-0.119485	0.0546282	-0.244325	0.157043	0.174678	-0.270242	-0.0010518	0.218592	0.0958601	0.098141	-0.251822	-0.0281313	-0.140965	0.092028	0.209694	0.332851	0.443632	-0.156445	-0.250321	0.0195316	-0.276325	0.0266401	0.214613	-0.0999429	0.0572219	0.000672832	0.14852	-0.231294	-0.331581	0.286425	0.378117	-0.100019	0.0447563	0.198588	0.166791	0.220612	-0.0269182	0.285541	-0.194606	-0.0794484	0.0614857
TraesCS1A02G009320	-0.318215	0.0925515	-0.26185	0.0935625	-0.101452	0.0304745	0.197271	-0.00665517	-0.0971036	0.0649784	-0.290376	-0.291072	0.432305	-0.272882	-0.467571	0.17913	-0.203361	-0.14806	-0.435673	-0.421961	-0.367823	-0.325411	0.0135769	0.312862	0.451488	-0.449739	0.110739	0.118446	-0.448237	-0.0715427	0.309275	0.181105	0.306298	-0.126978	-0.0371841	-0.0913762	-0.014026	0.192467	0.519911	-0.254537	-0.357459	0.228263	0.159736	0.327332	-0.279109	0.12805	-0.0349187	0.204625	0.267209
TraesCS1A02G009600	-0.0149808	-0.0562802	-0.0598267	0.383522	0.0846219	-0.180031	-0.0814997	-0.0244566	-0.219117	-0.145698	-0.204756	-0.051612	0.271219	-0.127563	-0.473784	0.00704393	-0.487323	-0.292027	-0.0452625	-0.521296	-0.151427	-0.334822	-0.295673	0.307018	0.322043	-0.171978	0.303418	-0.13668	-0.198591	-0.165971	0.199168	0.181251	0.438075	-0.427433	-0.304208	0.131822	0.0795772	-0.221857	0.0430098	-0.113509	-0.0921083	0.0788045	-0.0509524	0.0675784	-0.393381	0.227603	0.0558112	0.500975	0.501731
TraesCS1A02G009900	-0.326984	0.214796	-0.239933	-0.0117321	-0.259349	0.101893	0.275975	-0.102404	-0.11834	0.232567	-0.370211	-0.0836838	0.412247	-0.386595	-0.281033	0.326433	0.00117688	0.0174092	-0.308982	-0.115008	0.0406773	-0.162797	0.0984585	0.400476	0.774612	-0.346489	-0.0273405	0.178398	-0.456463	0.00120887	0.502661	-0.0252364	0.22239	0.10769	0.204923	-0.115927	-0.196736	0.259283	0.544617	-0.0903264	-0.245543	0.297158	0.301268	0.271208	-0.0940112	0.216852	-0.232152	0.110048	0.199317
TraesCS1A02G010300	-0.0817036	-0.0862496	-0.0453775	0.305707	0.0447074	-0.186755	-0.0215846	0.123199	-0.0202689	-0.107272	-0.260195	-0.175125	0.533171	-0.137714	-0.393398	0.0266694	-0.301625	-0.0526183	-0.125239	-0.405078	-0.158121	-0.226061	-0.0901726	0.266763	0.561128	-0.213114	0.169732	-0.12763	-0.232212	-0.0440609	0.221383	0.178861	0.319402	-0.214616	-0.103927	0.116428	-0.0460377	-0.0489487	0.377401	-0.0672717	-0.13508	0.0407055	0.00808426	0.376027	-0.243614	0.203326	0.0207756	0.364503	0.448177
TraesCS1A02G010400	-0.118751	-0.0260112	0.019204	0.268622	0.0311273	-0.109367	0.00802958	0.133581	0.00397989	-0.0442813	-0.311532	-0.0753622	0.467237	-0.16584	-0.312892	0.0676653	-0.180627	-0.0511578	-0.154319	-0.255459	-0.0788904	-0.0678627	0.0811853	0.260873	0.657641	-0.15066	0.091554	-0.0563702	-0.235812	0.098501	0.252102	0.0955256	0.164637	-0.0982824	0.0786891	0.0667442	-0.113942	0.0725152	0.454032	-0.157265	-0.0240865	0.0601761	0.00960427	0.449544	-0.0886832	0.299797	-0.0287589	0.246551	0.360359
TraesCS1A02G010900	-0.536542	0.79944	-0.474871	-0.718308	-0.630659	0.71139	0.683731	-0.760874	-0.456423	0.724362	-0.132462	0.407103	-0.634489	-0.559438	0.258831	0.687926	0.575433	0.00724629	-0.372028	0.534781	0.297278	0.0655307	0.257278	0.34143	-0.127009	-0.22673	-0.427946	0.67546	-0.431259	-0.104317	0.474962	-0.50069	-0.0925481	0.517618	0.39947	-0.642133	-0.226331	0.537714	-0.0692807	0.0328759	-0.196663	0.630877	0.665949	-0.656111	0.23809	0.138698	-0.528832	-0.537809	-0.610116
TraesCS1A02G010905	-0.747301	0.837732	-0.75614	-0.540138	-0.749846	0.709702	0.797769	-0.758219	-0.566591	0.73119	-0.497665	0.301024	-0.141652	-0.814463	-0.107511	0.850409	0.256163	0.0247473	-0.602661	0.0939821	0.0440022	-0.339302	0.02403	0.720148	0.404305	-0.487073	-0.347051	0.636711	-0.785023	-0.388172	0.816659	-0.447625	0.361846	0.201326	0.17252	-0.684	-0.31294	0.573336	0.334085	0.00420302	-0.38342	0.861182	0.791149	-0.366108	-0.211866	0.185685	-0.644972	-0.261278	-0.272184
TraesCS1A02G011200	-0.196229	0.246795	-0.165652	-0.272089	-0.339894	0.264999	0.255324	-0.237898	-0.192754	0.346448	-0.307264	0.184259	-0.0483056	-0.315756	0.153803	0.307156	0.258525	0.154931	-0.0430039	0.314272	0.279023	0.0527487	0.106552	0.144816	0.306039	0.0302209	-0.221239	0.261694	-0.166287	-0.0118336	0.330266	-0.354176	-0.0540614	0.271455	0.259787	-0.238974	-0.215803	0.224091	0.14052	0.131561	0.00498793	0.261649	0.270454	-0.0575586	0.157011	0.220242	-0.364227	-0.222101	-0.215242
TraesCS1A02G011300	-0.0164321	-0.116025	0.143137	-0.012383	0.209721	-0.0534371	-0.0571074	0.182236	0.116219	-0.120057	0.361194	-0.304001	-0.0720129	0.211953	-0.0482123	-0.18168	0.0757187	-0.0699512	-0.198274	-0.0698392	-0.307063	0.163097	0.291182	-0.289385	-0.284152	-0.142721	0.0495609	0.0199404	0.0447078	0.251934	-0.300991	0.304776	-0.215879	0.0788049	0.0942417	0.0376006	0.184065	0.121804	0.0988176	-0.247653	-0.0797445	-0.1722	-0.150248	0.169819	0.16336	-0.00384681	0.294755	-0.102675	-0.101803
TraesCS1A02G011600	-0.293019	0.1763	-0.286593	0.0539021	-0.165288	0.0950125	0.233967	-0.0783688	-0.0441755	0.0857117	-0.310102	0.00765139	0.43891	-0.300759	-0.188297	0.264336	-0.0685045	0.106716	-0.314425	-0.204717	-0.26936	-0.210621	0.0227488	0.417607	0.597315	-0.237148	-0.141104	0.06561	-0.362829	-0.158096	0.36157	-0.0413507	0.2187	-0.130472	0.0167666	-0.185636	-0.218399	0.272687	0.493905	-0.103653	-0.116304	0.316815	0.218371	0.326183	-0.27811	0.0621442	-0.182363	0.0382144	0.186129
TraesCS1A02G011800	0.0223134	-0.187791	0.063982	0.430606	0.0925764	-0.260024	-0.164198	0.144497	-0.074403	-0.268522	-0.353791	0.246473	0.572611	-0.110765	-0.0707563	-0.0354033	-0.297663	0.156435	0.160958	-0.293236	-0.0621648	-0.0793008	-0.238601	0.392948	0.546299	0.0479301	-0.056023	-0.41344	-0.0388662	-0.188877	0.101184	-0.0294079	0.324128	-0.375663	-0.257453	0.136404	-0.355601	-0.192577	0.2355	0.167207	0.222808	-0.0412983	-0.0675232	0.369831	-0.324139	0.246672	-0.106047	0.34932	0.492754
TraesCS1A02G012400	-0.250443	0.00124985	-0.161254	0.266167	-0.0249104	-0.0628072	0.0822804	0.0153503	-0.156736	-0.080419	-0.405612	-0.163959	0.515972	-0.267829	-0.421914	0.130681	-0.301428	-0.0576603	-0.280663	-0.474698	-0.295238	-0.2756	-0.0759778	0.393857	0.565778	-0.311012	0.0866855	-0.0872929	-0.368947	-0.109107	0.288355	0.123966	0.392211	-0.275935	-0.134758	-0.04941	-0.132407	0.0633111	0.473999	-0.128512	-0.192596	0.1519	0.0910752	0.385291	-0.334654	0.325138	-0.0570341	0.320908	0.40062
TraesCS1A02G012500	-0.373257	0.258737	-0.233011	-0.24062	-0.300429	0.232253	0.315861	-0.248994	-0.316731	0.307444	-0.516672	-0.0129083	0.00409636	-0.40597	-0.0743501	0.308016	0.150089	0.0142757	-0.291108	0.0339012	-0.0363119	-0.0724864	0.136778	0.166514	0.135881	-0.161286	-0.1522	0.283066	-0.30956	-0.0358918	0.295064	-0.279973	0.0593078	0.194359	0.129276	-0.339154	-0.183933	0.275698	0.30515	-0.0043746	-0.178943	0.27093	0.27622	0.0257864	0.0657394	0.528686	-0.311778	-0.161026	-0.198882
TraesCS1A02G013700	-0.198992	0.172242	-0.292586	0.0265589	-0.191804	0.0676931	0.134572	-0.27192	-0.395721	0.116382	-0.234091	0.0826308	-0.0033732	-0.274706	-0.270612	0.196264	-0.288363	-0.129077	-0.0994003	-0.333085	-0.0320342	-0.409788	-0.386923	0.318574	0.00880237	-0.266731	0.130446	0.0392304	-0.297258	-0.406676	0.257953	-0.0432125	0.524731	-0.270714	-0.3634	-0.0926158	0.0417862	-0.1477	-0.103707	0.131807	-0.193368	0.258419	0.18691	-0.293784	-0.397231	0.126656	-0.131895	0.281245	0.17727
TraesCS1A02G013800	0.511723	-0.673606	0.529572	0.483828	0.661967	-0.566838	-0.629174	0.787953	0.490483	-0.638972	0.450428	-0.253862	0.235334	0.710368	0.00652485	-0.736669	-0.320047	0.0175	0.280474	-0.296823	-0.393543	0.178941	-0.0217848	-0.599609	-0.416442	0.284023	0.281713	-0.518792	0.549782	0.17246	-0.74801	0.45521	-0.211673	-0.367655	-0.312202	0.550593	0.307753	-0.372961	-0.110031	-0.11453	0.358537	-0.638675	-0.718295	0.510897	-0.0164929	-0.278195	0.603819	0.179828	0.218884
TraesCS1A02G014000	-0.689998	0.722146	-0.487675	-0.778313	-0.712702	0.838556	0.70628	-0.719439	-0.534936	0.689564	-0.428394	0.403568	-0.4113	-0.68728	0.418573	0.714821	0.701167	0.246164	-0.397943	0.596378	0.236491	0.18152	0.370347	0.391508	-0.00949914	-0.238993	-0.671761	0.583207	-0.479302	-0.0832059	0.467032	-0.639786	-0.104401	0.580234	0.458076	-0.796308	-0.522273	0.645481	0.19171	0.143845	-0.166037	0.606096	0.711067	-0.40052	0.320944	0.40802	-0.704925	-0.658857	-0.702073
TraesCS1A02G014100	-0.339055	0.348601	-0.346402	-0.158465	-0.463797	0.277015	0.289273	-0.474782	-0.463203	0.272645	-0.534755	0.669008	-0.0423406	-0.534346	0.23407	0.465054	0.0895203	0.310176	0.104273	0.157135	0.435488	-0.139164	-0.316141	0.673954	0.348017	-0.108213	-0.384692	-0.033537	-0.305761	-0.479853	0.462331	-0.520776	0.450551	-0.026582	-0.128766	-0.359001	-0.588659	-0.000778003	-0.0599144	0.513875	0.0636068	0.387338	0.465781	-0.406624	-0.211127	0.311547	-0.583414	0.0201106	0.0205283
TraesCS1A02G015100	0.0723529	-0.0453844	-0.125015	0.16427	0.0247714	-0.0597186	-0.0598381	-0.116672	-0.139888	-0.131999	-0.0603602	0.0472377	-0.0270617	-0.0103482	-0.133215	-0.00664412	-0.299195	-0.133295	0.0981495	-0.270857	-0.0885266	-0.298581	-0.394899	0.181814	-0.00816189	-0.0109725	0.0956013	-0.144235	0.00133916	-0.301193	0.0440586	0.021826	0.296176	-0.365282	-0.353696	0.00617985	0.0317717	-0.224004	-0.239086	0.0629699	-0.0600519	0.0603347	-0.0200758	-0.219937	-0.387602	-0.113911	0.00819974	0.234143	0.208526
TraesCS1A02G015200	0.364308	-0.600838	0.414154	0.424808	0.488911	-0.457497	-0.495372	0.658274	0.436087	-0.481816	0.142722	-0.402202	0.455044	0.462954	-0.183125	-0.548312	-0.363574	-0.0420011	0.224072	-0.372526	-0.23481	0.0147853	-0.1143	-0.389186	-0.145685	0.0989085	0.346521	-0.435862	0.322747	0.166514	-0.501445	0.430251	0.0115312	-0.270453	-0.271365	0.486157	0.213206	-0.38356	0.12453	-0.0474496	0.0763177	-0.543245	-0.508497	0.543933	-0.0463845	0.0187446	0.469418	0.329818	0.319913
TraesCS1A02G015300	-0.545428	0.613759	-0.857729	-0.305533	-0.586074	0.473554	0.632995	-0.505572	-0.383547	0.546516	-0.367143	-0.0984763	0.165046	-0.604736	-0.507237	0.639528	-0.215934	-0.145677	-0.632976	-0.402077	-0.316158	-0.801278	-0.348725	0.602981	0.373601	-0.551852	0.0552683	0.546118	-0.753102	-0.619664	0.751156	-0.114843	0.631424	-0.210872	-0.233727	-0.397868	0.0726899	0.331233	0.318034	-0.107821	-0.595032	0.796592	0.590741	-0.20635	-0.67191	-0.236496	-0.3508	0.0835515	0.0182902
TraesCS1A02G015400	-0.391633	0.373651	-0.664331	-0.104567	-0.427129	0.246646	0.412085	-0.209049	-0.214428	0.387996	-0.383948	-0.171621	0.403747	-0.45413	-0.550438	0.440373	-0.364307	-0.0381729	-0.447135	-0.518473	-0.210576	-0.781438	-0.45835	0.507472	0.417242	-0.515464	0.218471	0.290121	-0.64514	-0.595195	0.603784	0.0192035	0.75243	-0.283721	-0.353611	-0.144113	0.0726517	0.0885489	0.395656	0.0548013	-0.531818	0.536578	0.426111	-0.0102912	-0.667115	-0.179385	-0.202164	0.313758	0.221376
TraesCS1A02G016000	0.175273	-0.0545973	0.445295	-0.115902	0.0301911	-0.0562885	-0.13785	-0.0371218	0.00629022	0.0463482	0.0609605	0.268899	-0.398273	0.0764378	0.478029	-0.0690465	0.456172	0.178815	0.421097	0.661789	0.746026	0.644825	0.363205	-0.255005	0.000206396	0.350129	-0.190766	-0.064201	0.321927	0.462474	-0.128734	-0.251364	-0.450149	0.532311	0.491512	0.0506846	-0.191547	-0.055236	-0.254687	0.2556	0.344094	-0.275051	-0.0496381	-0.192122	0.72517	0.42242	-0.113162	-0.223641	-0.234034
TraesCS1A02G016203	0.0304923	-0.0482804	0.306574	-0.0795393	0.0461114	-0.0234947	-0.0750603	0.002042	-0.0877399	-0.0125784	-0.0292275	0.17325	-0.219352	0.0242375	0.344723	-0.0699173	0.367275	0.136645	0.168705	0.44736	0.311407	0.530791	0.412155	-0.207296	-0.0403401	0.237774	-0.21093	-0.0273593	0.203034	0.394159	-0.136294	-0.178245	-0.427647	0.384485	0.405991	-0.0665491	-0.194972	0.104049	-0.0760821	0.0549333	0.283914	-0.191486	-0.0677829	-0.00510868	0.548288	0.336511	-0.0824289	-0.253838	-0.231488
TraesCS1A02G016200	-0.100862	0.09686	-0.105794	-0.0171363	-0.0136819	0.0800058	0.145851	0.0417349	0.197655	0.0340567	0.0707139	-0.130528	0.287214	-0.0351273	-0.10574	0.108113	0.0953084	-0.0772579	-0.252308	0.0077304	-0.238993	-0.0100404	0.219299	0.150696	0.334145	-0.152415	-0.0770608	0.13888	-0.154448	0.152299	0.145935	0.13018	-0.163271	0.0911131	0.253824	-0.0832704	-0.0507158	0.306118	0.344719	-0.329342	-0.148851	0.126472	0.100151	0.31726	-0.0292255	-0.288197	0.0313892	-0.0976004	0.0466776
TraesCS1A02G016900	0.529008	-0.493429	0.337412	0.548533	0.56277	-0.528033	-0.511731	0.454763	0.455076	-0.59878	0.45264	-0.0966937	0.234363	0.562148	-0.0886949	-0.522376	-0.417811	-0.123032	0.307917	-0.322649	-0.343405	-0.011994	-0.207495	-0.237999	-0.0823741	0.316475	0.274124	-0.485092	0.456707	0.0368364	-0.424566	0.384994	-0.0853704	-0.487084	-0.316337	0.451204	0.252223	-0.364378	-0.224262	-0.185426	0.285051	-0.402369	-0.537579	0.276183	-0.262227	-0.513322	0.503174	0.296282	0.401875
TraesCS1A02G017000	-0.540804	0.469624	-0.471656	-0.372532	-0.446747	0.404865	0.534454	-0.337818	-0.24314	0.435876	-0.263608	-0.0806316	0.158981	-0.49087	-0.127201	0.504168	0.250116	0.0464583	-0.531915	0.0429373	-0.136669	-0.187115	0.186055	0.404284	0.333806	-0.483304	-0.230926	0.426187	-0.57121	-0.104956	0.466983	-0.111059	0.124405	0.255603	0.245296	-0.417365	-0.220713	0.505345	0.484297	-0.120417	-0.425666	0.479796	0.520542	0.0188222	-0.083146	0.027501	-0.317215	-0.198752	-0.159941
TraesCS1A02G018400	0.184815	0.00589612	0.0748335	0.064151	0.128125	-0.0280216	-0.0749744	0.0228541	0.0978008	0.0417692	0.450111	-0.196737	-0.173953	0.198088	-0.294412	-0.0908109	-0.167914	-0.421714	0.0271393	-0.12493	0.109579	-0.127313	-0.0901907	-0.135636	-0.204816	-0.148109	0.404765	0.123368	0.0034337	0.111489	-0.0379398	0.342034	0.0594605	0.000715265	-0.0139694	0.244312	0.459817	-0.179523	-0.253057	-0.2137	-0.19901	-0.0609968	-0.0842398	-0.225202	0.0109061	-0.351658	0.290946	0.226353	0.140823
TraesCS1A02G018500	-0.360383	0.320649	-0.370452	-0.197575	-0.414359	0.275094	0.325013	-0.394323	-0.428785	0.308654	-0.364007	0.0937459	-0.0514253	-0.469498	-0.0944914	0.398434	0.0268014	0.0462857	-0.202435	-0.0156074	0.160608	-0.222917	-0.117556	0.366535	0.390409	-0.272625	-0.119175	0.225731	-0.424438	-0.265982	0.476594	-0.229558	0.339065	0.00849573	0.00871208	-0.270242	-0.146999	0.149918	0.101191	0.145664	-0.202821	0.415158	0.365283	-0.25326	-0.171689	0.235443	-0.403962	0.0165843	-0.0138405
TraesCS1A02G018800	0.26525	-0.250477	0.492876	0.0731435	0.200045	-0.208507	-0.299654	0.234976	0.183447	-0.14311	0.0435585	0.203509	-0.109984	0.225643	0.394545	-0.264317	0.229774	0.190348	0.423628	0.407093	0.410963	0.529799	0.237432	-0.340256	-0.0794744	0.411999	-0.096458	-0.240304	0.409477	0.343792	-0.303806	-0.143589	-0.369298	0.259384	0.224562	0.185765	-0.107898	-0.16739	-0.147971	0.209369	0.430216	-0.393087	-0.253302	0.0971358	0.515216	0.2759	0.0537602	-0.114713	-0.103918
TraesCS1A02G018900	-0.70175	0.602567	-0.639888	-0.628556	-0.748653	0.611934	0.665187	-0.541866	-0.511483	0.587819	-0.645341	0.335802	0.000292616	-0.726567	0.29856	0.685367	0.437709	0.447098	-0.385796	0.300959	0.0992548	-0.135142	0.0394377	0.499181	0.298506	-0.312231	-0.626174	0.396193	-0.565767	-0.441245	0.561962	-0.626657	0.223868	0.273028	0.120159	-0.694009	-0.582867	0.523478	0.390236	0.349231	-0.214942	0.647519	0.695048	-0.173099	-0.0985572	0.32728	-0.737583	-0.454248	-0.47119
TraesCS1A02G019000	0.838004	-0.800646	0.678273	0.818424	0.707234	-0.826857	-0.88441	0.568134	0.265825	-0.806212	0.293077	0.0380294	0.172564	0.671495	0.00996257	-0.77765	-0.623484	-0.0475227	0.838239	-0.327831	0.096303	0.0953551	-0.476787	-0.414041	-0.123029	0.660231	0.439257	-0.840302	0.76365	0.0198633	-0.578497	0.296805	0.0583575	-0.634006	-0.537492	0.742477	0.27065	-0.881674	-0.598177	0.221519	0.599134	-0.709057	-0.795927	0.140689	-0.181076	-0.106182	0.482734	0.604397	0.611798
TraesCS1A02G019200	-0.555188	0.242475	-0.520971	-0.211403	-0.459292	0.259736	0.360679	-0.176775	-0.37325	0.232618	-0.687976	0.159721	0.337099	-0.530363	0.0234545	0.377796	-0.032316	0.436665	-0.330122	-0.214525	-0.237479	-0.348658	-0.223716	0.421494	0.364958	-0.310167	-0.362315	0.0451027	-0.494585	-0.588561	0.374394	-0.366844	0.515899	-0.196158	-0.298654	-0.413979	-0.445488	0.232678	0.474923	0.336646	-0.131453	0.440127	0.364338	0.141688	-0.430241	0.328172	-0.476876	-0.090533	-0.0953116
TraesCS1A02G020000	0.181787	-0.332059	0.357436	0.0437654	0.233187	-0.219518	-0.310676	0.343066	0.111794	-0.278391	0.206993	0.131309	-0.194232	0.335799	0.440949	-0.368051	0.167239	0.359819	0.288158	0.22568	0.107919	0.414465	0.141431	-0.425677	-0.316676	0.230108	-0.176255	-0.333843	0.386757	0.118446	-0.486787	-0.0439998	-0.258023	0.0541379	-0.0206557	0.142046	-0.120355	-0.138221	-0.182156	0.262214	0.398096	-0.390068	-0.324199	0.0749499	0.288469	0.0537702	0.141381	-0.194392	-0.183841
TraesCS1A02G020300	-0.435526	0.166145	-0.432803	-0.128565	-0.384332	0.205112	0.286617	-0.0878917	-0.235095	0.175588	-0.584889	0.0144848	0.500051	-0.444154	-0.0686248	0.319943	-0.0622533	0.344042	-0.237872	-0.213435	-0.103926	-0.352466	-0.233636	0.433856	0.428196	-0.350416	-0.220054	-0.00441083	-0.45815	-0.455714	0.366958	-0.192734	0.503871	-0.131822	-0.218047	-0.276538	-0.373553	0.138119	0.496274	0.295542	-0.249342	0.316534	0.350303	0.224686	-0.383911	0.215851	-0.36208	0.0619712	0.052537
TraesCS1A02G020400	-0.780421	0.813212	-0.651588	-0.7944	-0.768186	0.799063	0.862948	-0.585329	-0.274028	0.80684	-0.425716	0.161674	-0.078268	-0.71969	0.170927	0.821584	0.673851	0.231313	-0.653965	0.470293	0.0834805	-0.022227	0.418239	0.479647	0.343726	-0.457999	-0.579943	0.739963	-0.690104	-0.089532	0.663618	-0.484712	-0.0612024	0.633804	0.551348	-0.755876	-0.423121	0.83672	0.590114	-0.0237587	-0.405588	0.728446	0.825324	-0.0812045	0.181002	0.135307	-0.642559	-0.630871	-0.598807
TraesCS1A02G020500	0.165555	-0.293228	-0.0993382	0.577928	0.278387	-0.400014	-0.258618	0.269059	0.0596702	-0.403655	-0.049964	-0.248831	0.509161	0.138484	-0.576392	-0.232905	-0.776971	-0.211862	-0.0490076	-0.845017	-0.565147	-0.587052	-0.541361	0.160339	0.246204	-0.0986521	0.437543	-0.337474	-0.0596266	-0.386005	0.0082456	0.378514	0.550644	-0.805339	-0.654515	0.310696	0.260737	-0.347995	0.066727	-0.150704	-0.0765745	-0.0216654	-0.287816	0.276328	-0.769153	-0.263621	0.296686	0.606894	0.64501
TraesCS1A02G020600	-0.367036	0.12245	-0.529512	-0.0138516	-0.313483	0.0883888	0.227501	-0.130744	-0.334074	0.0829391	-0.572353	-0.0641572	0.400276	-0.39118	-0.249908	0.242268	-0.338799	0.240732	-0.294761	-0.508157	-0.391476	-0.593979	-0.446058	0.361048	0.298262	-0.265028	-0.0557401	-0.0195022	-0.414059	-0.658605	0.345728	-0.156225	0.652761	-0.453982	-0.519523	-0.234535	-0.164295	0.0336043	0.339425	0.23317	-0.235387	0.378214	0.225076	0.0930117	-0.67095	0.104868	-0.275324	0.166683	0.121557
TraesCS1A02G020700	0.114843	-0.276255	0.217668	0.355189	0.307347	-0.254733	-0.234892	0.301977	0.255346	-0.314857	-0.046367	-0.135392	0.327019	0.166887	-0.16864	-0.231555	-0.249961	-0.061093	0.0320419	-0.300634	-0.253726	0.00739685	-0.0247887	-0.0236115	0.0731842	0.0102131	0.145747	-0.286086	0.0821473	0.0845329	-0.202803	0.226157	0.0672674	-0.245463	-0.159485	0.198041	0.042268	-0.143441	0.17032	-0.121949	0.0726716	-0.231967	-0.24803	0.36687	-0.104243	0.166716	0.231077	0.238073	0.302645
TraesCS1A02G021100	0.330485	-0.438807	0.334692	0.568622	0.484048	-0.449409	-0.442657	0.405448	0.15834	-0.466165	0.124824	-0.217629	0.256272	0.354283	-0.370432	-0.43098	-0.518723	-0.276477	0.17334	-0.525243	-0.212469	-0.114298	-0.218478	-0.128966	-0.0919996	0.0174752	0.461015	-0.403813	0.209382	0.0758654	-0.32624	0.420329	0.189024	-0.443501	-0.363374	0.452827	0.249019	-0.440698	-0.104627	-0.138223	0.0589496	-0.387053	-0.439172	0.24776	-0.203816	0.132206	0.48316	0.528918	0.507902
TraesCS1A02G022500	-0.370572	0.255612	-0.646267	0.0195417	-0.282769	0.160607	0.334604	-0.170994	-0.178827	0.154199	-0.325563	-0.172481	0.433448	-0.361092	-0.525401	0.326369	-0.432961	-0.0814024	-0.499817	-0.64902	-0.561282	-0.772479	-0.440223	0.506834	0.349618	-0.477093	0.112857	0.165207	-0.562937	-0.622682	0.459898	0.0735051	0.672141	-0.489833	-0.468046	-0.184679	0.0480663	0.131306	0.372511	-0.104162	-0.445588	0.513791	0.292219	0.090334	-0.806014	-0.26672	-0.135523	0.252522	0.25973
TraesCS1A02G023400	-0.69341	0.689609	-0.669983	-0.575832	-0.694841	0.667551	0.752522	-0.540739	-0.37159	0.70876	-0.473427	0.00276907	0.0778187	-0.714341	-0.139896	0.740805	0.347915	0.000188812	-0.637896	0.156435	-0.0181141	-0.289999	0.181308	0.539987	0.453773	-0.534996	-0.316023	0.695724	-0.736044	-0.191316	0.722102	-0.314395	0.162082	0.371755	0.332662	-0.587484	-0.233545	0.644144	0.53128	-0.103848	-0.523607	0.739605	0.722597	-0.0783493	-0.0645131	0.124583	-0.560339	-0.321694	-0.292869
TraesCS1A02G023800	0.421663	-0.500322	0.339695	0.521216	0.596712	-0.420998	-0.471962	0.564936	0.428651	-0.455277	0.522885	-0.608411	0.260081	0.568423	-0.602679	-0.553647	-0.61216	-0.553316	0.0387545	-0.661765	-0.400725	-0.24049	-0.214361	-0.360928	-0.366507	-0.148754	0.746724	-0.254447	0.195065	0.174938	-0.471943	0.79133	0.138826	-0.42609	-0.37216	0.612551	0.676144	-0.457137	-0.0980231	-0.417034	-0.197955	-0.468147	-0.532248	0.298446	-0.23041	-0.298344	0.767452	0.583324	0.496886
TraesCS1A02G023900	-0.353793	0.354787	-0.333419	-0.0746306	-0.38918	0.229142	0.368704	-0.229548	-0.183734	0.380295	-0.391689	-0.0258915	0.358842	-0.485793	-0.308157	0.468321	0.0125744	-0.0118753	-0.283567	-0.0456114	0.24606	-0.233881	0.0269072	0.513531	0.909528	-0.370109	0.00442566	0.272679	-0.547603	-0.0551056	0.689841	-0.0903283	0.31718	0.149505	0.255581	-0.148111	-0.186157	0.251468	0.493124	-0.0303272	-0.308516	0.411825	0.433233	0.160762	-0.115281	0.143167	-0.316851	0.156948	0.209996
TraesCS1A02G024000	-0.230062	0.347908	-0.108296	-0.14318	-0.357669	0.201914	0.307167	-0.258496	-0.182809	0.431026	-0.328727	0.0647949	0.166119	-0.431914	-0.107886	0.428653	0.229183	0.00399853	-0.0836765	0.271124	0.553605	0.0675467	0.212241	0.351612	0.83096	-0.156963	-0.0491878	0.29924	-0.364284	0.201145	0.607859	-0.185676	0.0478144	0.428574	0.502957	-0.113199	-0.202902	0.224199	0.351686	0.0399803	-0.147548	0.28425	0.398693	0.0621131	0.247424	0.332202	-0.354103	0.0438667	0.087639
TraesCS1A02G024200	-0.13439	0.210383	-0.414259	0.10719	-0.234088	0.0792759	0.22453	-0.130286	-0.109742	0.218176	-0.267472	-0.152139	0.465822	-0.30799	-0.541879	0.301739	-0.384301	-0.251401	-0.222558	-0.413286	-0.120777	-0.616368	-0.365741	0.471101	0.618018	-0.283561	0.257889	0.21232	-0.424232	-0.318754	0.561866	0.0915096	0.476788	-0.269859	-0.176301	0.0251059	0.120788	0.0103193	0.281927	-0.147026	-0.359306	0.40581	0.246596	0.123826	-0.538518	-0.231082	-0.136609	0.368528	0.405113
TraesCS1A02G024300	-0.604947	0.585661	-0.442208	-0.51204	-0.559742	0.51891	0.582083	-0.605788	-0.518572	0.543509	-0.456976	0.187966	-0.246743	-0.630522	0.0744796	0.594291	0.351414	0.11001	-0.414886	0.204611	0.104933	-0.0431316	0.171498	0.365867	0.105096	-0.296903	-0.366205	0.46409	-0.503104	-0.174696	0.469409	-0.432373	0.149586	0.318313	0.197313	-0.596881	-0.269481	0.433734	0.214333	0.127033	-0.252859	0.535697	0.57795	-0.309233	0.0836711	0.542315	-0.523497	-0.326891	-0.394577
TraesCS1A02G024500	-0.419072	0.465513	-0.614747	-0.268622	-0.552788	0.383992	0.460268	-0.503633	-0.358474	0.359887	-0.438349	0.313346	0.0858775	-0.558081	0.00743959	0.556061	0.0349155	0.230405	-0.213229	0.0110598	0.086844	-0.405176	-0.291266	0.632539	0.462606	-0.240596	-0.302976	0.213902	-0.467841	-0.538289	0.621345	-0.383166	0.438952	-0.0742792	-0.0980399	-0.43385	-0.365025	0.231287	0.165633	0.246105	-0.206066	0.594806	0.541527	-0.262389	-0.421564	-0.101508	-0.539831	-0.0560133	-0.0337588
TraesCS1A02G024700	-0.0562859	-0.0336297	-0.124523	-0.0779587	0.0425565	-9.28877e-05	0.0433252	0.129918	0.277668	-0.121564	0.108123	-0.018392	0.0901735	0.123153	0.18608	-0.061269	0.100387	0.23304	-0.180137	-0.00616796	-0.454224	-0.000989638	0.0916999	-0.0572976	-0.100709	0.0151694	-0.247149	-0.0471944	0.0583011	-0.123463	-0.164269	-0.00860957	-0.148225	-0.102498	-0.0685671	-0.106933	-0.105439	0.234785	0.145689	-0.0889917	0.03888	0.0387901	-0.041259	0.163169	-0.141951	-0.416362	0.0559718	-0.290117	-0.163152
TraesCS1A02G025100	0.425321	-0.630958	0.395967	0.68147	0.43492	-0.649147	-0.62531	0.492721	0.0897376	-0.673626	-0.142345	0.125683	0.442946	0.323183	0.0599827	-0.522352	-0.525111	0.280159	0.541096	-0.391477	-0.0744014	0.0306179	-0.409897	-0.133671	0.236886	0.432824	0.132814	-0.810654	0.424258	-0.190498	-0.333758	0.07831	0.265012	-0.639338	-0.544074	0.447515	-0.13492	-0.592034	-0.109961	0.340422	0.533423	-0.462622	-0.546994	0.382271	-0.327915	0.130403	0.176891	0.465691	0.521569
TraesCS1A02G025200	-0.0242992	0.118949	-0.334508	0.165078	0.0136842	-0.0388498	0.103649	-0.0627442	-0.0188265	-0.00931938	0.0748035	-0.222496	0.19163	-0.0346138	-0.511172	0.0752771	-0.432449	-0.352765	-0.317268	-0.514352	-0.536545	-0.558745	-0.279371	0.19459	0.161771	-0.185218	0.278913	0.178781	-0.229923	-0.286202	0.236136	0.24003	0.27278	-0.447537	-0.296358	0.0209129	0.391037	0.04631	0.0379271	-0.378671	-0.222751	0.324712	-0.00438867	0.021395	-0.581262	-0.508146	0.117836	0.22069	0.285679
TraesCS1A02G025600	0.698396	-0.751245	0.651648	0.661998	0.691471	-0.712001	-0.744289	0.783688	0.546191	-0.600249	0.433329	-0.35364	0.390611	0.700191	-0.24565	-0.753134	-0.517371	-0.188449	0.482101	-0.375408	-0.0730447	0.0757596	-0.17871	-0.54735	-0.119228	0.326796	0.609066	-0.529161	0.551383	0.283007	-0.578627	0.572434	-0.0578232	-0.354275	-0.286022	0.836711	0.497866	-0.633676	-0.162115	-0.0852754	0.265463	-0.701245	-0.744379	0.464516	0.00258624	-0.221225	0.655374	0.534131	0.542868
TraesCS1A02G025700	0.410707	-0.521674	0.527037	0.449434	0.48519	-0.515881	-0.548267	0.390872	0.174072	-0.612362	0.224293	0.215725	-0.0107508	0.439333	0.35805	-0.528361	-0.102688	0.235344	0.443429	0.0217708	-0.088312	0.425947	0.0458122	-0.323122	-0.0591264	0.486466	-0.0997243	-0.601559	0.551154	0.137781	-0.532304	0.0617653	-0.258226	-0.301637	-0.157159	0.308681	-0.0826438	-0.29902	-0.264149	0.119948	0.641134	-0.472723	-0.555321	0.179573	0.0904804	0.00567904	0.221242	0.031682	0.184201
TraesCS1A02G025800	0.394963	-0.168679	0.237705	0.264923	0.15504	-0.217517	-0.292767	0.0644507	0.100785	-0.163145	0.130228	0.309133	-0.0855335	0.18577	0.115167	-0.162352	-0.186769	-0.0523941	0.524108	0.0957818	0.392102	0.0332279	-0.298686	0.0114408	0.0820028	0.367839	0.116601	-0.253167	0.309526	-0.0584601	-0.0522942	-0.0438369	0.0310603	-0.182633	-0.139785	0.283773	0.0681844	-0.405983	-0.465914	0.190676	0.344305	-0.146416	-0.189667	-0.206407	-0.0359643	-0.161581	0.0255951	0.230523	0.27737
TraesCS1A02G025900	-0.0669321	0.167682	-0.0850039	-0.317846	-0.0591502	0.235372	0.172415	-0.147284	0.0408488	0.10001	0.134604	0.0733272	-0.353593	0.0389943	0.302203	0.0630799	0.367261	0.0581299	-0.165864	0.326734	-0.232389	0.195375	0.313802	-0.162109	-0.378621	0.143962	-0.323618	0.251268	0.115677	0.100121	-0.123158	-0.175251	-0.456374	0.225365	0.232384	-0.296839	-0.0105675	0.355778	-0.0972088	-0.167998	0.0860213	0.119671	0.0558546	-0.127057	0.216252	-0.224444	-0.0875421	-0.523259	-0.454309
TraesCS1A02G026200	0.689244	-0.6614	0.49951	0.709543	0.680495	-0.674026	-0.649862	0.741512	0.568508	-0.537522	0.444414	-0.516074	0.46876	0.666821	-0.533858	-0.665535	-0.662966	-0.443864	0.33276	-0.562098	-0.195333	-0.184133	-0.279345	-0.400835	-0.0645508	0.168775	0.789759	-0.398112	0.416605	0.239181	-0.431876	0.716945	0.0456032	-0.437107	-0.317728	0.856695	0.63372	-0.606552	-0.117496	-0.29677	0.0366671	-0.589075	-0.663868	0.467254	-0.186259	-0.40292	0.728992	0.675834	0.68911
TraesCS1A02G026400	0.538584	-0.589622	0.306697	0.816677	0.635047	-0.672654	-0.588289	0.604953	0.360657	-0.645203	0.315344	-0.365995	0.531009	0.529207	-0.605808	-0.571854	-0.838908	-0.426404	0.234344	-0.799733	-0.400826	-0.380856	-0.478717	-0.104585	0.0514448	0.0325837	0.69661	-0.518157	0.259793	-0.0560538	-0.322459	0.68373	0.316625	-0.748466	-0.570302	0.696839	0.484552	-0.604996	-0.132101	-0.272004	0.0246122	-0.422266	-0.592325	0.398076	-0.544082	-0.43146	0.652701	0.779397	0.829065
TraesCS1A02G027200	0.0429447	-0.114993	-0.0351766	0.307178	-0.0947321	-0.200154	-0.165532	-0.0685961	-0.437232	-0.123637	-0.500126	0.253174	0.240769	-0.227469	-0.0684889	0.0166318	-0.41368	0.200058	0.347932	-0.287441	0.281013	-0.254594	-0.537617	0.270594	0.396694	0.138117	0.0741062	-0.367441	-0.0364045	-0.427562	0.226843	-0.21561	0.587514	-0.436994	-0.460975	0.0909425	-0.218962	-0.44253	-0.126839	0.50665	0.190334	0.0387517	-0.0164865	-0.0827066	-0.37511	0.438144	-0.262952	0.461612	0.38725
TraesCS1A02G027500	-0.169089	0.308342	-0.334761	-0.0224891	-0.389981	0.133222	0.235731	-0.374323	-0.431993	0.330634	-0.398853	0.138955	0.0442783	-0.444843	-0.24938	0.390178	-0.181031	-0.0285535	-0.00532944	-0.103014	0.38561	-0.373468	-0.330949	0.435435	0.623239	-0.121995	0.106548	0.172017	-0.359234	-0.32136	0.63491	-0.227161	0.486996	-0.0893278	-0.0744532	-0.0782548	-0.0708375	-0.0775459	-0.00904863	0.232869	-0.156103	0.404538	0.336955	-0.293771	-0.271793	0.147505	-0.367533	0.28903	0.228863
TraesCS1A02G027600	0.219138	0.00421535	0.0986919	0.211149	-0.032532	-0.104046	-0.110035	-0.116986	-0.175457	0.0408377	-0.0280968	0.0789611	0.0242161	-0.0592779	-0.166432	0.0509824	-0.170582	-0.220732	0.312506	0.033315	0.525584	-0.0667416	-0.193299	0.175768	0.471593	0.103502	0.258707	-0.034606	0.0157588	0.0691355	0.302229	0.0175811	0.1474	-0.017756	0.0835546	0.252124	0.0660815	-0.281909	-0.241607	0.0698872	0.0234949	0.00893527	0.0192322	-0.198756	-0.000567106	-0.0396439	-0.0636718	0.376484	0.366438
TraesCS1A02G027700	-0.378925	0.337328	-0.472791	-0.225771	-0.445911	0.299611	0.35951	-0.223886	-0.337775	0.41146	-0.373191	-0.0567675	0.179137	-0.438375	-0.273049	0.389198	-0.0968094	0.0313542	-0.305151	-0.18638	0.0522358	-0.439464	-0.221028	0.321123	0.351753	-0.363419	0.0512431	0.303272	-0.508186	-0.36947	0.502206	-0.124823	0.485792	-0.0394792	-0.115169	-0.195926	-0.0226815	0.124698	0.283541	0.128523	-0.361074	0.43961	0.369633	-0.0805392	-0.294506	0.0219103	-0.291533	0.103715	0.00489731
TraesCS1A02G027800	-0.329784	0.448201	-0.252343	-0.241263	-0.486714	0.327183	0.349146	-0.480048	-0.499267	0.49237	-0.459288	0.297652	-0.11577	-0.553018	-0.0306021	0.495857	0.126075	0.0609649	-0.0373032	0.182762	0.583673	-0.079887	-0.0699844	0.399186	0.433669	-0.144338	-0.0832685	0.272123	-0.392578	-0.143094	0.582252	-0.382829	0.332895	0.235238	0.15614	-0.252852	-0.226515	0.0678152	0.0550394	0.300894	-0.0994949	0.390569	0.460907	-0.331615	0.068946	0.516525	-0.48807	0.0638546	-0.0476351
TraesCS1A02G028300	-0.350754	0.582838	-0.49333	-0.45068	-0.48441	0.433574	0.52481	-0.421151	-0.251152	0.649564	-0.141586	-0.166798	-0.175438	-0.413559	-0.304272	0.491484	0.0875018	-0.161823	-0.444003	0.00121051	0.0824152	-0.357353	0.0123962	0.121613	0.0903323	-0.281048	0.125214	0.665359	-0.479675	-0.173169	0.538559	-0.14866	0.219488	0.237282	0.135068	-0.272041	0.289255	0.308557	0.163091	-0.0779165	-0.439675	0.549679	0.450213	-0.28771	-0.0456993	-0.0308858	-0.242194	-0.115692	-0.262316
TraesCS1A02G028600	0.291849	-0.409385	0.291763	0.612315	0.381557	-0.482621	-0.37441	0.463304	0.256955	-0.411422	0.00297407	-0.244535	0.652528	0.229898	-0.413095	-0.312999	-0.478842	-0.168266	0.181048	-0.474461	-0.0834646	-0.122655	-0.182824	0.0626668	0.509286	-0.0213339	0.394504	-0.412912	0.0760067	0.122247	-0.0595434	0.430431	0.220573	-0.338797	-0.179252	0.484479	0.11236	-0.348095	0.22036	-0.116819	0.0312885	-0.312953	-0.318353	0.535186	-0.224622	-0.0190542	0.323864	0.581686	0.689185
TraesCS1A02G028700	0.583303	-0.694734	0.534264	0.568878	0.76191	-0.598556	-0.618374	0.75506	0.666387	-0.666059	0.59258	-0.548017	0.326128	0.767007	-0.293506	-0.742603	-0.421036	-0.307785	0.162313	-0.445693	-0.523981	0.0595326	0.0119872	-0.56919	-0.384768	0.17572	0.510425	-0.413682	0.505403	0.345054	-0.704411	0.70742	-0.23698	-0.349588	-0.230432	0.644349	0.559796	-0.363779	-0.0458488	-0.409403	0.0907399	-0.651923	-0.720366	0.558569	-0.0384685	-0.41588	0.775955	0.317188	0.383328
TraesCS1A02G029100	0.0407236	-0.152751	0.293664	0.129834	0.239699	-0.110194	-0.10615	0.145595	0.204929	-0.202095	0.254291	-0.0639785	0.0758817	0.165011	0.0487311	-0.133682	0.213168	-0.103349	-0.030403	0.157477	-0.0174051	0.381076	0.421986	-0.0175442	0.139815	-0.0957906	-0.0744702	-0.0972764	0.0772251	0.4913	-0.158644	0.237811	-0.375675	0.255216	0.395092	0.057284	-0.103221	0.157531	0.17945	-0.298035	0.0267018	-0.2392	-0.105652	0.256753	0.329312	0.0115092	0.180154	-0.075548	0.0838927
TraesCS1A02G029200	-0.421095	0.274425	-0.115141	-0.456566	-0.331356	0.315527	0.303187	-0.2511	-0.248384	0.221644	-0.358867	0.399127	-0.327827	-0.309171	0.632897	0.260651	0.61887	0.555235	-0.193777	0.540331	0.0408544	0.479459	0.472673	-0.0339872	0.0388257	0.142336	-0.711628	0.134228	-0.064712	0.0195511	0.0627769	-0.610243	-0.321791	0.36816	0.336488	-0.55013	-0.554069	0.511231	0.225671	0.22211	0.292191	0.200891	0.234792	-0.0120716	0.366861	0.432354	-0.473016	-0.705809	-0.659999
TraesCS1A02G029300	0.596274	-0.664193	0.542511	0.652438	0.614983	-0.682448	-0.624	0.769602	0.523908	-0.50178	0.232955	-0.482733	0.562763	0.571154	-0.418135	-0.637106	-0.534956	-0.23717	0.339651	-0.438212	-0.106199	-0.0445571	-0.131919	-0.444325	0.0989062	0.229128	0.649052	-0.41312	0.404043	0.3068	-0.389054	0.559011	-0.0285973	-0.299136	-0.197246	0.771367	0.471928	-0.514473	0.0437921	-0.183189	0.130781	-0.600319	-0.638731	0.633262	-0.0273114	-0.141062	0.611444	0.567454	0.585371
TraesCS1A02G029800	0.569228	-0.460773	0.343726	0.586559	0.433237	-0.564416	-0.520029	0.518449	0.283214	-0.311541	0.292234	-0.332341	0.403907	0.435902	-0.499395	-0.466445	-0.67188	-0.295988	0.384801	-0.522196	0.0733192	-0.281092	-0.446927	-0.273343	0.037382	0.151703	0.770334	-0.328756	0.269134	0.00953928	-0.196139	0.505954	0.311148	-0.423734	-0.410712	0.789045	0.570162	-0.6701	-0.185947	0.000491345	0.0470641	-0.400577	-0.473493	0.228752	-0.252636	-0.253786	0.496203	0.7319	0.642218
TraesCS1A02G029900	-0.567533	0.618158	-0.623911	-0.549585	-0.561337	0.609768	0.581308	-0.640915	-0.506732	0.4974	-0.144821	0.314695	-0.438951	-0.509204	0.1254	0.564615	0.262815	0.0447348	-0.461959	0.160719	-0.132464	-0.227769	-0.0182727	0.394689	-0.12208	-0.345536	-0.383293	0.504418	-0.488462	-0.422104	0.402272	-0.359955	0.160588	0.0681761	0.00829824	-0.620843	-0.166537	0.456591	-0.0419292	0.00141911	-0.225735	0.666956	0.526978	-0.566151	-0.212753	-0.0822033	-0.457294	-0.397898	-0.441649
TraesCS1A02G030000	0.470008	-0.429926	0.376791	0.286433	0.526869	-0.353804	-0.389953	0.571296	0.82879	-0.367663	0.548493	-0.321567	0.204244	0.623044	-0.125476	-0.494324	-0.198304	-0.184475	0.170466	-0.193447	-0.251124	0.052196	-0.00278033	-0.416139	-0.379425	0.131564	0.336978	-0.248051	0.400816	0.229668	-0.537623	0.475902	-0.199873	-0.115356	-0.130403	0.501333	0.420038	-0.26256	-0.0673667	-0.219224	0.0386462	-0.475764	-0.43918	0.342229	0.052082	-0.447718	0.595569	0.152858	0.195035
TraesCS1A02G030100	0.777588	-0.798931	0.652696	0.626955	0.767147	-0.656834	-0.763649	0.800493	0.704015	-0.685886	0.519542	-0.367122	0.298051	0.825071	-0.124357	-0.815112	-0.469229	-0.17685	0.510285	-0.331858	-0.221581	0.100881	-0.18397	-0.625344	-0.349179	0.44912	0.50762	-0.569358	0.697215	0.262709	-0.730201	0.552887	-0.195273	-0.390203	-0.333873	0.76453	0.489429	-0.607622	-0.252699	-0.122852	0.293423	-0.761903	-0.791857	0.471909	-0.0155026	-0.354117	0.70419	0.393088	0.417131
TraesCS1A02G030500	-0.403856	0.221919	-0.383577	-0.13237	-0.162839	0.200075	0.302701	-0.109293	-0.0845956	0.0559439	-0.160087	-0.00684022	0.146266	-0.221304	-0.0361606	0.212379	0.0385307	0.162861	-0.526582	-0.209759	-0.632057	-0.166724	0.110328	0.216095	0.115288	-0.239134	-0.284433	0.136568	-0.321057	-0.258382	0.133636	-0.0684769	0.0945674	-0.181811	-0.0975651	-0.369978	-0.161647	0.434764	0.414805	-0.186589	-0.110406	0.340676	0.173324	0.20643	-0.327203	-0.100521	-0.128705	-0.256053	-0.153978
TraesCS1A02G030600	0.219765	-0.145721	-0.16092	0.364277	0.0746672	-0.246463	-0.194653	0.00135697	-0.12488	-0.157201	-0.029698	-0.0633094	0.156107	0.0439195	-0.466445	-0.0938937	-0.69203	-0.273894	0.217456	-0.597172	-0.0124467	-0.648247	-0.772927	0.223134	0.0246957	-0.0892079	0.490437	-0.223247	-0.0416577	-0.500388	0.121735	0.212545	0.670028	-0.615949	-0.654966	0.292486	0.278665	-0.561522	-0.354886	0.147553	-0.15652	0.0341823	-0.100028	-0.282988	-0.659218	-0.262869	0.150065	0.66451	0.547522
TraesCS1A02G030700	0.165409	-0.00998982	-0.088364	0.269559	0.181681	-0.143864	-0.0641813	0.159298	0.195499	0.0105022	0.391434	-0.45808	0.167933	0.182886	-0.74518	-0.0941628	-0.567443	-0.55718	-0.198303	-0.623369	-0.234494	-0.530635	-0.312831	-0.0374059	0.000646218	-0.298893	0.715428	0.140666	-0.183584	-0.0964468	0.0872687	0.563971	0.398083	-0.348287	-0.305969	0.3926	0.725428	-0.244216	-0.0350135	-0.352513	-0.373538	0.0488064	-0.12464	0.0210098	-0.401948	-0.415301	0.448364	0.537532	0.443157
TraesCS1A02G030900	-0.121669	-0.0154479	-0.217577	0.346572	0.0943672	-0.105812	0.0428924	0.103364	0.0562209	-0.12497	-0.102117	-0.293642	0.551646	-0.0874114	-0.618398	0.0452796	-0.48176	-0.260482	-0.35757	-0.673639	-0.540429	-0.476229	-0.194747	0.34456	0.429455	-0.368578	0.295396	-0.0381995	-0.347629	-0.170813	0.229766	0.359145	0.430415	-0.443892	-0.271954	0.0951697	0.144223	0.0178163	0.411643	-0.338194	-0.294783	0.169406	-0.000715651	0.375696	-0.53647	-0.127678	0.169794	0.419548	0.506612
TraesCS1A02G031200	0.652371	-0.397317	0.27243	0.472847	0.461179	-0.494789	-0.48428	0.312398	0.307124	-0.388379	0.506955	-0.124481	-0.00999219	0.542693	-0.243251	-0.461353	-0.512915	-0.38461	0.446671	-0.285934	-0.0263992	-0.233498	-0.437994	-0.252541	-0.198884	0.283053	0.526996	-0.277291	0.449583	-0.0426081	-0.28909	0.38105	0.0058762	-0.437156	-0.363263	0.575566	0.525129	-0.555156	-0.596091	-0.12786	0.148997	-0.313092	-0.474495	-0.139208	-0.275599	-0.627734	0.491968	0.446743	0.445512
TraesCS1A02G031300	0.129992	-0.26747	0.519384	0.152276	0.28683	-0.210035	-0.279775	0.236974	0.0276077	-0.244036	0.0816181	0.0225971	-0.0720786	0.203175	0.213232	-0.282216	0.184702	0.0227191	0.226303	0.212426	0.218009	0.556093	0.366509	-0.281933	-0.145096	0.148321	-0.0354884	-0.249403	0.267524	0.474919	-0.367056	0.0806953	-0.333466	0.237	0.245644	0.147453	-0.0764079	-0.106415	-0.0247373	0.00687003	0.27541	-0.43476	-0.254498	0.196809	0.505606	0.502593	0.158333	-0.0261859	-0.0141392
TraesCS1A02G032700	-0.630522	0.666687	-0.447297	-0.575388	-0.557642	0.591446	0.666048	-0.497788	-0.214167	0.603639	-0.258226	0.203709	-0.114751	-0.557079	0.148356	0.640549	0.555074	0.17501	-0.528657	0.375998	0.0798788	0.0848569	0.410083	0.395565	0.277099	-0.377817	-0.458414	0.54279	-0.547659	-0.00215884	0.500234	-0.35428	-0.054358	0.51726	0.468689	-0.573915	-0.339334	0.670978	0.450802	-0.0524919	-0.263878	0.554053	0.638793	-0.094507	0.192644	0.165668	-0.466113	-0.488593	-0.443148
TraesCS1A02G033000	-0.304146	0.274781	-0.335491	-0.00310556	-0.40419	0.194308	0.251133	-0.288524	-0.372159	0.294342	-0.555987	0.21255	0.25802	-0.517768	-0.196095	0.413633	-0.162308	0.0850272	-0.0622709	-0.141146	0.293746	-0.338218	-0.309346	0.568078	0.717952	-0.246519	-0.0305278	0.0785995	-0.459849	-0.35755	0.608608	-0.248615	0.558252	-0.120284	-0.110546	-0.143951	-0.278975	-0.0193649	0.232662	0.270235	-0.144225	0.402578	0.370604	-0.0830459	-0.307548	0.367064	-0.416798	0.277449	0.255909
TraesCS1A02G033100	0.803356	-0.822134	0.716014	0.739521	0.736236	-0.798398	-0.886772	0.646823	0.352327	-0.798786	0.420242	-0.030463	0.0850221	0.743166	0.0434231	-0.826837	-0.550967	-0.0481626	0.793467	-0.291956	0.102365	0.157518	-0.400601	-0.511695	-0.289043	0.53563	0.445645	-0.820967	0.756237	0.0777874	-0.699815	0.377499	0.0166432	-0.553355	-0.506345	0.759938	0.297261	-0.85747	-0.598853	0.204071	0.526353	-0.777457	-0.814078	0.0978695	-0.0838643	-0.149719	0.570235	0.543185	0.527697
TraesCS1A02G033200	0.157369	0.203908	-0.0054457	0.0218256	-0.119871	0.00664086	0.0151447	-0.244553	-0.17636	0.231837	0.118519	0.21273	-0.269463	-0.0757547	-0.0757246	0.136281	-0.111554	-0.086556	0.207924	0.076915	0.471618	-0.0579842	-0.185974	0.0359334	0.196062	0.178094	0.228661	0.114172	0.00645444	-0.0767446	0.278433	-0.113921	0.18062	-0.0026801	-0.000602509	0.165694	0.190154	-0.210184	-0.332819	0.178905	0.131372	0.14624	0.076999	-0.403192	0.0111334	0.0246793	-0.0885097	0.20883	0.103232
TraesCS1A02G033288	-0.661651	0.911674	-0.664636	-0.695954	-0.739472	0.747943	0.821851	-0.78409	-0.45179	0.801007	-0.241996	0.329176	-0.364174	-0.69601	0.0889409	0.837619	0.533539	0.0259998	-0.555594	0.435209	0.20065	-0.101165	0.266997	0.549703	0.277015	-0.386464	-0.420333	0.759234	-0.644719	-0.157126	0.744018	-0.470516	0.0145974	0.490796	0.471495	-0.692832	-0.285227	0.701188	0.206682	-0.0735412	-0.339651	0.807685	0.801309	-0.475645	0.0734633	-0.044161	-0.588062	-0.482754	-0.484584
TraesCS1A02G033300	0.340628	-0.400237	0.317423	0.369191	0.292566	-0.372891	-0.376337	0.434663	0.233976	-0.265947	0.0244708	-0.0120795	0.408885	0.266138	-0.0613665	-0.336391	-0.272569	0.0201964	0.356379	-0.176012	0.0419819	0.0216997	-0.18321	-0.139762	0.0834534	0.205753	0.220787	-0.354591	0.262048	0.0432159	-0.225887	0.153968	0.0625236	-0.192083	-0.201109	0.428007	0.0868516	-0.373392	0.00923698	0.128203	0.243807	-0.338792	-0.335999	0.361839	-0.0366256	-0.0142143	0.196777	0.305393	0.34814
TraesCS1A02G033501	-0.735552	0.946447	-0.718318	-0.700071	-0.791061	0.786632	0.860238	-0.854325	-0.540939	0.815179	-0.338533	0.372073	-0.363238	-0.782564	0.082572	0.894347	0.51473	0.0483114	-0.586809	0.397559	0.185816	-0.136901	0.231024	0.638043	0.332031	-0.427614	-0.465464	0.751988	-0.713649	-0.223196	0.80364	-0.51849	0.0971122	0.447619	0.429649	-0.759945	-0.349309	0.712119	0.233866	-0.0379123	-0.349006	0.869752	0.849918	-0.512255	0.019254	0.0604885	-0.661102	-0.470242	-0.470583
TraesCS1A02G033500	-0.182364	-0.038206	-0.386486	-0.0556785	-0.147979	0.0437282	0.110659	0.272875	0.0941635	0.0813333	-0.205189	-0.303212	0.548339	-0.0701771	-0.280887	0.0223191	-0.310582	0.140697	-0.282837	-0.46441	-0.465282	-0.567422	-0.361787	0.0590992	0.0221124	-0.323639	0.117383	0.0624891	-0.278548	-0.486772	0.07241	0.127594	0.429188	-0.330057	-0.455034	0.0449387	0.10949	0.0134214	0.394117	0.0631875	-0.310764	0.180004	0.0553049	0.35316	-0.54364	-0.313398	0.00662873	0.114154	0.0788744
TraesCS1A02G033600	-0.829097	0.907073	-0.899923	-0.753082	-0.847499	0.853489	0.931327	-0.69061	-0.419717	0.898851	-0.414639	0.0471968	-0.0464295	-0.801611	-0.174633	0.897137	0.340177	0.0376852	-0.783146	0.0968034	-0.0749205	-0.459011	0.071458	0.608252	0.268362	-0.656785	-0.304777	0.837587	-0.887804	-0.400901	0.816707	-0.357711	0.346394	0.344773	0.214783	-0.703164	-0.176408	0.700599	0.499763	-0.0432447	-0.641863	0.914918	0.88592	-0.27926	-0.200018	-0.0512411	-0.5958	-0.367038	-0.43063
TraesCS1A02G033800	-0.20769	0.173095	-0.0353106	-0.174299	-0.187719	0.201465	0.19264	-0.129202	-0.0864441	0.231671	-0.0506343	-0.0445472	0.042667	-0.202922	0.00434419	0.20726	0.26522	0.00910911	-0.144072	0.216419	0.241281	0.155642	0.27881	0.128814	0.32447	-0.228839	-0.0913739	0.191639	-0.225181	0.227518	0.225536	-0.0213557	-0.0766877	0.371007	0.389262	-0.119871	-0.156484	0.224055	0.27621	-0.0532647	-0.171391	0.0983194	0.226854	0.0501089	0.268148	0.147502	-0.127307	-0.0902784	-0.0678988
TraesCS1A02G034300	0.544123	-0.640015	0.479446	0.485467	0.554104	-0.566451	-0.60735	0.652488	0.446769	-0.590474	0.395211	-0.0871824	0.316195	0.606	0.077273	-0.626707	-0.293473	0.0299795	0.470681	-0.173243	-0.120152	0.1179	-0.177555	-0.33571	-0.203737	0.256815	0.217162	-0.565753	0.52218	0.099523	-0.585603	0.374845	-0.126847	-0.319558	-0.28316	0.569056	0.129728	-0.462931	-0.209144	0.0260739	0.313671	-0.57622	-0.574062	0.32881	-0.0650409	-0.395138	0.467911	0.275957	0.367153
TraesCS1A02G035000	0.276292	-0.334848	0.179065	0.156543	0.226317	-0.295464	-0.354729	0.20134	-0.050692	-0.36146	0.10312	0.171157	-0.212067	0.304774	0.335826	-0.384699	-0.176574	0.309174	0.338228	-0.0875782	-0.167682	0.0829738	-0.271337	-0.376028	-0.506506	0.417488	-0.0627822	-0.405247	0.438126	-0.286293	-0.475379	-0.112035	0.0197451	-0.399191	-0.489849	0.148909	0.0252809	-0.338074	-0.421254	0.343535	0.439535	-0.262937	-0.389219	-0.142839	-0.159842	-0.06252	0.0991032	-0.0376624	-0.0927051
TraesCS1A02G035300	0.487256	-0.517126	0.429757	0.482587	0.522481	-0.562206	-0.50661	0.556926	0.413746	-0.524443	0.307815	-0.12042	0.280667	0.527945	-0.0136989	-0.541128	-0.280208	0.0436317	0.307228	-0.215904	-0.225465	0.141282	-0.0311762	-0.376012	-0.0170451	0.35673	0.21384	-0.454169	0.479571	0.170746	-0.442211	0.298162	-0.169514	-0.299744	-0.178431	0.48342	0.182564	-0.30687	-0.0836198	-0.0728623	0.371867	-0.462482	-0.548494	0.429479	-0.0379688	-0.303979	0.424121	0.199651	0.310521
TraesCS1A02G035500	-0.482612	0.353567	-0.494862	-0.170377	-0.279464	0.282542	0.3952	-0.244587	-0.260372	0.260768	-0.28515	-0.121064	0.111729	-0.38029	-0.361841	0.338434	-0.155167	-0.106009	-0.576923	-0.41283	-0.484498	-0.4429	-0.103872	0.310322	0.0240184	-0.468497	0.000234962	0.299851	-0.536534	-0.36868	0.308882	-0.0135062	0.427832	-0.20243	-0.238996	-0.320974	0.046303	0.271712	0.331722	-0.154232	-0.366991	0.458249	0.300657	-0.0118943	-0.406481	0.0855823	-0.142822	0.00501868	-0.0436581
TraesCS1A02G035800	-0.193669	0.0950306	-0.515602	0.170644	-0.115071	0.0115586	0.167668	-0.00167936	-0.0389934	-0.00142245	-0.171113	-0.214762	0.529189	-0.179482	-0.539082	0.159061	-0.529531	-0.0796609	-0.37472	-0.709981	-0.596499	-0.745098	-0.476319	0.410615	0.311532	-0.377709	0.212387	0.0199429	-0.412897	-0.565998	0.320553	0.203413	0.637324	-0.577276	-0.519303	-0.0129054	0.118143	0.00857939	0.314789	-0.119042	-0.357213	0.358156	0.131044	0.190148	-0.814823	-0.435035	0.021013	0.348831	0.380355
TraesCS1A02G035900	0.497684	-0.560772	0.294126	0.621282	0.649769	-0.554089	-0.517687	0.68337	0.558527	-0.567798	0.553816	-0.558476	0.42765	0.650311	-0.557843	-0.609087	-0.662246	-0.424763	0.0518935	-0.701007	-0.564491	-0.288948	-0.250744	-0.337439	-0.172627	-0.040795	0.673934	-0.344852	0.273433	0.0933904	-0.456598	0.774921	0.093253	-0.564866	-0.416811	0.659612	0.613488	-0.40708	-0.0358564	-0.443254	-0.0796273	-0.445203	-0.606241	0.466539	-0.38736	-0.629019	0.780832	0.53965	0.573892
TraesCS1A02G036100	-0.698313	0.625267	-0.857979	-0.538308	-0.726487	0.588044	0.697599	-0.55278	-0.433278	0.55775	-0.554262	0.195569	0.0430915	-0.691074	-0.0121813	0.689316	0.14693	0.266276	-0.559339	-0.0455621	-0.21413	-0.512955	-0.193422	0.590734	0.282809	-0.451194	-0.413191	0.454428	-0.680479	-0.668912	0.652085	-0.461058	0.458585	-0.0168364	-0.132787	-0.646153	-0.336822	0.48934	0.353096	0.176296	-0.395814	0.782616	0.677741	-0.239404	-0.46474	-0.0811924	-0.608362	-0.295064	-0.316556
TraesCS1A02G036200	0.274253	-0.352939	0.116018	0.220388	0.289305	-0.279464	-0.280472	0.498933	0.538848	-0.270012	0.209424	-0.273756	0.379646	0.381369	-0.141016	-0.360615	-0.342318	0.00658937	0.0999362	-0.355265	-0.338689	-0.216393	-0.27415	-0.284021	-0.209418	0.057371	0.249648	-0.230733	0.199184	-0.161604	-0.34953	0.313573	0.120579	-0.342309	-0.410964	0.365818	0.338512	-0.27332	0.0465435	0.00278061	0.0158999	-0.244481	-0.330969	0.347009	-0.281098	-0.34724	0.344258	0.185533	0.186714
TraesCS1A02G036300	-0.558719	0.679673	-0.681895	-0.581791	-0.643528	0.565199	0.672473	-0.581945	-0.325376	0.662874	-0.325506	0.172814	-0.252243	-0.575337	-0.0222201	0.652387	0.257168	0.0816747	-0.51912	0.140211	-0.0264432	-0.336113	-0.0108531	0.390344	0.106742	-0.335152	-0.267119	0.61965	-0.549079	-0.39758	0.58213	-0.411297	0.215135	0.203275	0.0877425	-0.537469	-0.103482	0.485563	0.177832	0.0461271	-0.344996	0.702441	0.624906	-0.379586	-0.184258	-0.0380577	-0.492968	-0.346228	-0.402941
TraesCS1A02G036500	-0.105915	0.0830931	-0.204564	-0.00984321	-0.0936064	0.096193	0.126929	0.100329	0.0974753	0.14921	0.0589212	-0.341572	0.365658	-0.0684916	-0.360524	0.0939565	-0.17632	-0.0785897	-0.267668	-0.28576	-0.162624	-0.294657	-0.0711591	0.0432341	0.232578	-0.267191	0.245964	0.16547	-0.28728	-0.0751299	0.202123	0.248177	0.259438	-0.0572697	-0.0435492	0.0850138	0.246335	0.0705878	0.373408	-0.140975	-0.304756	0.145138	0.0861192	0.284897	-0.211237	-0.262123	0.0717345	0.171114	0.134554
TraesCS1A02G036800	-0.553794	0.660662	-0.671696	-0.416989	-0.655368	0.58256	0.646435	-0.57572	-0.421916	0.695971	-0.367861	0.0117896	0.0274959	-0.669916	-0.368243	0.715135	0.0308741	-0.215175	-0.429773	-0.0608115	0.251433	-0.539627	-0.21433	0.655497	0.407352	-0.635265	0.0149717	0.582205	-0.760895	-0.358397	0.78562	-0.168215	0.523552	0.183948	0.0718879	-0.386328	-0.0914281	0.265995	0.241448	0.0147067	-0.632056	0.682063	0.718837	-0.351945	-0.279465	0.0607169	-0.424879	0.0971294	-0.0163785
TraesCS1A02G037200	0.376724	-0.249127	0.427542	0.280223	0.246857	-0.431623	-0.396397	0.125827	0.00693239	-0.317579	0.0348302	0.616451	-0.251062	0.243228	0.515623	-0.29709	0.0253301	0.379211	0.584588	0.280806	0.3026	0.44158	-0.0385341	-0.218217	0.0157624	0.689562	-0.205553	-0.463499	0.542192	0.00111527	-0.267975	-0.325182	-0.214919	-0.143433	-0.0924555	0.188592	-0.208999	-0.296691	-0.433762	0.389351	0.835481	-0.277004	-0.36172	-0.127654	0.172572	0.138428	-0.0550601	-0.0638438	0.0228505
TraesCS1A02G037300	0.120888	-0.10248	0.150848	0.208716	0.293017	-0.145384	-0.130743	0.280052	0.219076	-0.132888	0.310384	-0.261544	0.0877376	0.262816	-0.301219	-0.216103	-0.186911	-0.286548	-0.179503	-0.268772	-0.348415	-0.0152028	0.146367	-0.218731	-0.1545	-0.0752073	0.313239	0.032208	0.0411769	0.20649	-0.196757	0.356918	-0.0972471	-0.122727	-0.0210873	0.235492	0.339371	0.0101403	0.099086	-0.395482	-0.0241704	-0.124354	-0.253088	0.259392	-0.00815791	-0.115325	0.409049	0.123012	0.133021
TraesCS1A02G037400	0.630706	-0.504002	0.704501	0.245901	0.515845	-0.489526	-0.595589	0.37024	0.335293	-0.470153	0.494426	0.128058	-0.405057	0.632775	0.478671	-0.608187	0.0894132	0.16077	0.635811	0.325786	0.270666	0.611695	0.14121	-0.706333	-0.474278	0.71675	0.0465312	-0.454878	0.802365	0.37543	-0.682297	0.0504498	-0.518282	0.036383	0.0365211	0.408113	0.159829	-0.398707	-0.560334	0.185112	0.634869	-0.655382	-0.595292	-0.0935753	0.463496	-0.0159993	0.34393	-0.0874421	-0.0951935
TraesCS1A02G037900	0.27771	-0.380864	0.254209	0.634872	0.330739	-0.445738	-0.414851	0.310297	-0.0214835	-0.447395	-0.0599724	-0.0431568	0.386266	0.168542	-0.292675	-0.302717	-0.533419	-0.115781	0.250687	-0.452303	-0.0564605	-0.113334	-0.27551	0.0686561	0.478002	0.106442	0.32378	-0.464143	0.110028	-0.0257322	-0.0307554	0.260199	0.282053	-0.529278	-0.298126	0.402498	0.0543784	-0.404247	-0.0165473	-0.0297116	0.213198	-0.222055	-0.368378	0.292613	-0.312728	0.064831	0.222098	0.565912	0.632051
TraesCS1A02G038100	-0.313101	0.226285	-0.387896	0.0299597	-0.337228	0.110679	0.270041	-0.038932	-0.185307	0.298255	-0.541718	-0.100016	0.686114	-0.443177	-0.439959	0.347493	-0.284211	0.0669245	-0.243644	-0.397675	-0.0140793	-0.505976	-0.30029	0.455174	0.637824	-0.347234	0.148936	0.121414	-0.529709	-0.364034	0.545552	-0.0344249	0.630208	-0.151875	-0.201491	-0.024512	-0.0835873	0.0205119	0.552268	0.161962	-0.320484	0.350829	0.328914	0.332386	-0.418914	0.179816	-0.252932	0.353248	0.31236
TraesCS1A02G038200	-0.265121	0.0926951	-0.335088	0.0954918	-0.146989	0.110275	0.205737	0.153259	0.0697955	0.123708	-0.291808	-0.238363	0.85288	-0.241645	-0.489817	0.211202	-0.279474	-0.0981162	-0.339109	-0.472521	-0.31031	-0.497297	-0.213895	0.471312	0.435151	-0.519884	0.152272	0.0730759	-0.482205	-0.231023	0.316966	0.241536	0.472584	-0.176493	-0.175553	0.0306677	-0.0740452	0.0866562	0.649414	-0.129061	-0.441613	0.223714	0.237784	0.535345	-0.452955	-0.13827	-0.022237	0.327407	0.374451
TraesCS1A02G038400	-0.537386	0.374862	-0.0699499	-0.618814	-0.362035	0.534708	0.451086	-0.226496	-0.0919954	0.385348	-0.172962	0.247705	-0.186368	-0.335322	0.573507	0.368923	0.878466	0.365137	-0.346849	0.712672	0.126926	0.609091	0.764775	0.0782096	-0.00155808	-0.194984	-0.730978	0.348266	-0.233552	0.340755	0.0517758	-0.384148	-0.517108	0.760521	0.695803	-0.560982	-0.564709	0.707187	0.449317	0.000191869	-0.00320832	0.18431	0.415709	0.104031	0.656051	0.402576	-0.406026	-0.774858	-0.677922
TraesCS1A02G039000	-0.776562	0.872157	-0.737085	-0.827348	-0.792805	0.950822	0.873755	-0.704449	-0.428175	0.866924	-0.321313	0.18964	-0.269316	-0.721489	0.0779682	0.836068	0.550517	0.0365437	-0.663585	0.371982	0.0485796	-0.17205	0.255143	0.50167	0.0577976	-0.527434	-0.455022	0.821894	-0.722714	-0.213338	0.644088	-0.443647	0.0685753	0.512153	0.389758	-0.766197	-0.282367	0.73436	0.333742	-0.0639591	-0.484312	0.799217	0.830673	-0.348731	0.0732446	0.0455156	-0.591511	-0.547311	-0.610523
TraesCS1A02G039100	-0.655219	0.798525	-0.629316	-0.780679	-0.706187	0.815369	0.790758	-0.720367	-0.331945	0.730945	-0.287961	0.300311	-0.355495	-0.638742	0.270151	0.762929	0.640588	0.094567	-0.532552	0.532208	0.0366458	-0.0172731	0.331817	0.446248	0.105021	-0.29256	-0.612897	0.738782	-0.52985	-0.140719	0.573214	-0.535696	-0.162255	0.509039	0.468618	-0.791132	-0.344225	0.763199	0.227289	-0.0849515	-0.282177	0.754065	0.73454	-0.377615	0.141038	-0.0118958	-0.63738	-0.690392	-0.644247
TraesCS1A02G039200	-0.0604412	0.13803	-0.14863	-0.216072	0.0147875	0.297801	0.172357	0.0669245	0.299245	0.201694	0.305339	-0.381977	0.00409268	0.117075	-0.267768	0.0288972	0.0315969	-0.376146	-0.369828	-0.0893597	-0.37331	-0.183791	0.159534	-0.158213	-0.377018	-0.263518	0.184831	0.412605	-0.137321	0.121261	-0.064451	0.279972	-0.144432	0.120139	0.099788	-0.0362067	0.437423	0.234442	0.12675	-0.468791	-0.367005	0.120696	0.0306256	0.0965647	0.036505	-0.422998	0.240128	-0.14957	-0.181259
TraesCS1A02G039400	0.273584	-0.358499	0.367658	0.105876	0.192592	-0.319251	-0.383256	0.148308	-0.0583901	-0.385972	-0.102577	0.408456	-0.24115	0.2273	0.68897	-0.359451	0.109564	0.586648	0.522476	0.25777	0.0972734	0.466117	-0.038615	-0.411588	-0.309913	0.71491	-0.37267	-0.525006	0.588507	-0.0943325	-0.471136	-0.397241	-0.207251	-0.151873	-0.23367	0.0224656	-0.286934	-0.263904	-0.328841	0.543466	0.730238	-0.354119	-0.371941	-0.0468146	0.174767	0.334715	-0.130115	-0.25336	-0.240549
TraesCS1A02G040400	-0.221474	0.152882	-0.0393772	-0.406276	-0.0576362	0.281929	0.24475	0.049421	0.241651	0.175195	0.224952	-0.195757	-0.104135	0.0459873	0.234461	0.0657947	0.522826	0.152067	-0.413653	0.327326	-0.32425	0.347777	0.626137	-0.277168	-0.254256	-0.0736718	-0.303439	0.325547	-0.0414114	0.33794	-0.157005	0.00383532	-0.51784	0.458766	0.462095	-0.24982	-0.00289216	0.569016	0.382051	-0.289131	-0.0832062	0.035461	0.0870291	0.258319	0.409912	-0.185356	0.0117247	-0.608013	-0.532467
TraesCS1A02G040500	0.137016	-0.285396	-0.0123771	0.358868	0.163916	-0.384275	-0.2796	0.217711	-0.0888862	-0.346604	-0.159865	0.0693783	0.268257	0.105822	-0.0440068	-0.254784	-0.492993	0.345053	0.170591	-0.514465	-0.334516	-0.275672	-0.477689	-0.0653327	-0.0167388	0.21728	0.0906717	-0.472783	0.14124	-0.511781	-0.165344	-0.0088024	0.478606	-0.652219	-0.696219	0.176919	0.00659991	-0.368971	-0.0551631	0.378585	0.282934	-0.0928949	-0.281107	0.111637	-0.511175	0.0320183	0.0622903	0.293344	0.272154
TraesCS1A02G040600	-0.151739	0.130373	-0.117801	-0.148995	-0.355779	0.128684	0.0800758	-0.362912	-0.397749	0.0894488	-0.519465	0.737504	-0.22378	-0.360686	0.587295	0.251679	0.210776	0.512659	0.362586	0.406719	0.525548	0.15298	-0.224954	0.348764	0.321914	0.267883	-0.553173	-0.201266	0.0282452	-0.377367	0.238491	-0.686079	0.147524	-0.0102752	-0.0768309	-0.332332	-0.667495	-0.0635158	-0.23182	0.64023	0.386041	0.195056	0.234112	-0.396052	-0.0282026	0.435435	-0.591022	-0.179832	-0.159852
TraesCS1A02G041100	0.600628	-0.597209	0.609619	0.396412	0.73202	-0.462301	-0.556083	0.708337	0.766928	-0.509113	0.793577	-0.564322	0.0988024	0.81188	-0.20298	-0.696545	-0.205315	-0.359792	0.178052	-0.192788	-0.306134	0.224305	0.194654	-0.687072	-0.465919	0.182849	0.496451	-0.254129	0.530101	0.551589	-0.713366	0.714294	-0.437045	-0.0694168	0.0225941	0.62668	0.629379	-0.280888	-0.117262	-0.455978	0.0632774	-0.672624	-0.661703	0.435744	0.236733	-0.461361	0.809421	0.176291	0.212875
TraesCS1A02G041300	0.498804	-0.614995	0.577929	0.31046	0.441864	-0.456633	-0.579935	0.641442	0.384338	-0.483335	0.189634	0.0541073	0.186055	0.539599	0.377462	-0.590469	-0.0342935	0.31012	0.580128	0.134574	0.172827	0.39877	-0.00843937	-0.50454	-0.192823	0.479101	0.00516024	-0.558074	0.623812	0.198246	-0.599522	0.0712838	-0.275503	-0.0662955	-0.107434	0.442863	-0.0484489	-0.39981	-0.165741	0.277929	0.498104	-0.633678	-0.542095	0.398621	0.254781	-0.025077	0.276411	0.033876	0.0728701
TraesCS1A02G041900	-0.592688	0.619084	-0.656683	-0.563906	-0.631676	0.613582	0.67266	-0.410448	-0.234171	0.717548	-0.339631	-0.12712	0.118857	-0.585739	-0.248777	0.636812	0.161745	0.000928846	-0.577164	-0.0414571	-0.0584018	-0.43491	-0.0232504	0.359748	0.176577	-0.515914	-0.0958508	0.647228	-0.690808	-0.320948	0.595416	-0.188215	0.364387	0.25489	0.0776866	-0.420787	0.013591	0.435438	0.483841	0.0130477	-0.566134	0.641866	0.632677	-0.0801665	-0.16453	0.0398253	-0.412193	-0.178322	-0.284879
TraesCS1A02G042100	-0.480216	0.574035	-0.686885	-0.307343	-0.556228	0.430904	0.552502	-0.512794	-0.450104	0.552701	-0.372073	-0.0329742	0.0265439	-0.58533	-0.385179	0.58241	-0.146561	-0.115821	-0.477796	-0.271385	-0.105459	-0.612411	-0.288474	0.476828	0.296055	-0.42442	0.052319	0.501957	-0.645576	-0.508819	0.666353	-0.176873	0.567439	-0.109197	-0.177535	-0.350077	0.0819776	0.229836	0.212693	0.0129448	-0.467114	0.691937	0.533035	-0.296198	-0.471062	0.0403494	-0.37602	0.0738802	-0.0259467
TraesCS1A02G042500	-0.226505	0.0364679	-0.0414493	-0.0905939	-0.0201647	0.149159	0.164525	0.280383	0.299901	0.135155	-0.0861082	-0.315657	0.535262	-0.0524898	-0.190687	0.0699117	0.118601	-0.0200096	-0.36971	-0.0923187	-0.275578	0.0115347	0.309868	0.0173079	0.171487	-0.319165	-0.0114186	0.162787	-0.263851	0.197015	0.0260678	0.184859	-0.0590983	0.218849	0.20747	-0.0143822	-0.0207894	0.298248	0.696401	-0.247512	-0.264675	0.0070432	0.0971234	0.664513	0.114411	0.0586729	0.082739	-0.0804703	-0.0253282
TraesCS1A02G042700	0.258419	-0.0880178	0.291087	0.0278214	0.352502	-0.0376294	-0.16191	0.121185	0.337763	-0.118837	0.691666	-0.112613	-0.408958	0.434762	-0.0247831	-0.26035	0.0701225	-0.379399	0.00626975	0.0780281	-0.0877877	0.238936	0.240423	-0.346576	-0.599785	0.0336648	0.230096	0.0579674	0.269849	0.372918	-0.418856	0.339845	-0.370864	0.12067	0.141575	0.187978	0.364857	-0.036267	-0.318766	-0.373968	-0.000246053	-0.269256	-0.243504	-0.177859	0.287057	-0.259628	0.504016	-0.0640084	-0.107663
TraesCS1A02G042900	-0.23997	0.114799	-0.0780043	-0.0811565	-0.176329	0.191204	0.148657	-0.0461341	-0.075246	0.138039	-0.204751	0.0841006	0.175963	-0.22283	0.0579899	0.184286	0.141566	0.142038	-0.0989142	0.0868031	0.116799	0.0657782	0.106553	0.24455	0.352348	-0.220798	-0.176691	0.0320248	-0.24704	0.0172905	0.189585	-0.0720267	0.0982965	0.129583	0.146072	-0.115786	-0.28849	0.149301	0.265316	0.0674664	-0.0536545	0.122007	0.197155	0.104535	0.0497953	0.179646	-0.187787	-0.0276239	0.027756
TraesCS1A02G043200	0.116316	0.0166254	-0.113798	0.0632473	-0.0536546	-0.0472184	-0.0613794	-0.155749	-0.155393	-0.0135288	-0.0974125	0.153993	-0.14385	-0.0467896	-0.0431616	0.009332	-0.295627	-0.0191458	0.180675	-0.175336	0.0107595	-0.287804	-0.444096	0.0473177	-0.147479	0.207158	0.0990566	-0.0495293	0.0680128	-0.400124	0.0469072	-0.129901	0.294482	-0.361899	-0.418719	0.0250869	0.187804	-0.287264	-0.367282	0.241079	0.109998	0.13322	-0.0354086	-0.336551	-0.316899	0.0012898	-0.107299	0.168821	0.0915597
TraesCS1A02G043300	0.00583848	0.37508	-0.121677	-0.313644	-0.279476	0.177925	0.1959	-0.343653	-0.241241	0.427575	0.0680287	0.203904	-0.537295	-0.147081	0.107297	0.231779	0.171444	-0.0138893	0.0373805	0.341896	0.409392	0.0250205	0.0254368	-0.141779	-0.0734037	0.223268	0.0505447	0.393102	-0.00954222	-0.0459825	0.262783	-0.3022	-0.0904213	0.229565	0.175067	-0.0865968	0.234241	0.0648373	-0.344712	0.117243	0.11486	0.270492	0.167931	-0.526285	0.18737	-0.050088	-0.20409	-0.181441	-0.315362
TraesCS1A02G043400	0.0410581	0.0364534	0.229302	-0.065561	0.0375882	0.0321694	-0.0140333	0.128765	0.195407	0.108794	0.150853	0.0757174	-0.0109722	0.0704696	0.163758	-0.00696399	0.251631	0.0833664	0.0675545	0.29615	0.2874	0.357349	0.311765	-0.118416	0.0983301	0.0555797	-0.0455445	0.0448393	0.0647866	0.319833	-0.0704213	0.0024052	-0.238328	0.327105	0.340222	0.103796	-0.050707	0.0782291	0.117717	0.00528283	0.144616	-0.118467	-0.00256329	0.151071	0.404492	0.105369	0.0505136	-0.105011	-0.0808451
TraesCS1A02G043500	-0.793358	0.881768	-0.732656	-0.81476	-0.82066	0.868157	0.89633	-0.679777	-0.374922	0.907204	-0.430562	0.155114	-0.15167	-0.775484	0.0210339	0.86739	0.525049	0.0700897	-0.66945	0.327149	0.0909113	-0.202667	0.232836	0.514802	0.175732	-0.529405	-0.42091	0.82373	-0.768539	-0.229827	0.704731	-0.461503	0.13496	0.535077	0.372537	-0.725237	-0.269301	0.7133	0.462142	0.0030701	-0.50977	0.806014	0.860479	-0.268885	0.0616895	0.182558	-0.627379	-0.495364	-0.562581
TraesCS1A02G043600	-0.663086	0.717548	-0.851546	-0.616472	-0.712921	0.643873	0.761007	-0.522116	-0.344248	0.729363	-0.39037	0.0625689	-0.00715787	-0.643024	-0.166991	0.711312	0.152783	0.0531646	-0.649346	-0.0413061	-0.217074	-0.570947	-0.135987	0.497807	0.117083	-0.530749	-0.236116	0.68959	-0.717196	-0.558232	0.642688	-0.330957	0.372658	0.103659	-0.0507078	-0.555677	-0.0888609	0.526264	0.34905	0.0045779	-0.516591	0.821957	0.692424	-0.253459	-0.385587	-0.147718	-0.496126	-0.293745	-0.346267
TraesCS1A02G044200	-0.177413	0.157157	-0.417723	0.170672	-0.195174	0.0447214	0.154565	-0.151943	-0.31615	0.123142	-0.217206	-0.208418	0.387791	-0.298034	-0.64162	0.233284	-0.541941	-0.309177	-0.233827	-0.608153	-0.152118	-0.705301	-0.510537	0.452313	0.396564	-0.436064	0.389436	0.116748	-0.48134	-0.424032	0.468052	0.215775	0.691673	-0.430305	-0.385596	0.0486878	0.205916	-0.144479	0.150307	-0.0855015	-0.429669	0.350416	0.199292	-0.0257753	-0.664221	-0.138235	-0.0504027	0.538909	0.466829
TraesCS1A02G044500	-0.720509	0.814353	-0.731953	-0.716649	-0.71695	0.817635	0.839553	-0.65866	-0.359639	0.760093	-0.27375	0.0541523	-0.152132	-0.669959	-0.0492728	0.799377	0.477621	-0.0726991	-0.683425	0.285221	-0.0280172	-0.241141	0.247196	0.541005	0.212496	-0.579768	-0.380927	0.78392	-0.727438	-0.160561	0.682961	-0.309435	0.0375716	0.457937	0.418932	-0.70134	-0.237617	0.736766	0.375667	-0.20163	-0.569597	0.772552	0.799569	-0.255508	-0.013997	-0.103397	-0.508217	-0.45578	-0.463379
TraesCS1A02G044600	0.695879	-0.776395	0.586613	0.885941	0.76127	-0.799294	-0.790428	0.658305	0.412779	-0.798442	0.336572	-0.165072	0.402461	0.649687	-0.314784	-0.729151	-0.718759	-0.239702	0.55967	-0.579789	-0.129846	-0.0749863	-0.419973	-0.220882	-0.0305519	0.268716	0.576259	-0.767891	0.521715	0.0764266	-0.526354	0.571198	0.177097	-0.651094	-0.51692	0.761724	0.317711	-0.768129	-0.319705	-0.0335781	0.299136	-0.669951	-0.723073	0.313814	-0.282818	-0.167011	0.653727	0.743992	0.799219
TraesCS1A02G044800	0.0792799	-0.197496	0.158655	0.0478422	0.0722075	-0.150251	-0.188057	0.0523328	-0.125212	-0.216372	-0.125972	0.169705	-0.161792	0.0794648	0.332393	-0.172048	0.0248518	0.305506	0.271198	0.0768835	0.0949102	0.18477	-0.0977419	-0.169159	-0.150216	0.236131	-0.190582	-0.326882	0.246502	-0.121659	-0.239363	-0.202471	-0.00705068	-0.11158	-0.194387	-0.0177931	-0.26215	-0.187123	-0.207739	0.349578	0.284511	-0.2016	-0.148688	-0.108992	0.0365716	0.289131	-0.0514471	-0.0551626	-0.104727
TraesCS1A02G045300	0.219949	-0.206222	0.104675	0.120615	0.32182	-0.11565	-0.116484	0.419041	0.654721	-0.141543	0.459099	-0.508923	0.2236	0.408553	-0.329387	-0.250487	-0.108601	-0.353904	-0.167178	-0.177337	-0.341142	-0.116086	0.12792	-0.222942	-0.141519	-0.171163	0.33926	0.0820768	0.0925973	0.294419	-0.229607	0.513823	-0.240681	0.0335414	0.111699	0.290896	0.401264	0.0534808	0.169486	-0.512479	-0.291212	-0.221393	-0.207295	0.374226	0.00117882	-0.61157	0.515081	0.0704924	0.141828
TraesCS1A02G045400	-0.296528	0.483338	-0.416204	-0.291689	-0.439885	0.373514	0.454378	-0.364107	-0.149416	0.49979	-0.1137	0.107105	0.0666112	-0.402134	-0.17115	0.516775	0.150726	-0.134133	-0.230531	0.151612	0.291084	-0.278548	-0.0580425	0.526088	0.407392	-0.407427	-0.0466372	0.444471	-0.47273	-0.121737	0.573751	-0.0810347	0.172699	0.269437	0.251163	-0.200473	-0.0860524	0.259174	0.162075	-0.0534859	-0.37887	0.468592	0.528672	-0.203878	-0.103274	-0.271354	-0.31274	-0.00517091	0.0293301
TraesCS1A02G045500	-0.533259	0.493756	-0.426332	-0.622337	-0.477484	0.622823	0.565425	-0.439428	-0.263094	0.491179	-0.29002	0.0993792	-0.216969	-0.446652	0.238087	0.491937	0.503643	0.147436	-0.437113	0.330979	-0.105881	0.0284141	0.276723	0.228856	-0.222258	-0.250815	-0.480531	0.484352	-0.35578	-0.0977567	0.222765	-0.371485	-0.127717	0.402851	0.258269	-0.602776	-0.305855	0.550416	0.256054	-0.00149014	-0.261653	0.41987	0.523468	-0.160528	0.151661	0.25624	-0.435638	-0.556493	-0.575637
TraesCS1A02G045600	-0.607179	0.548591	-0.521475	-0.629456	-0.538764	0.680292	0.632706	-0.44019	-0.213864	0.542335	-0.323607	0.0213705	-0.0714877	-0.507245	0.141414	0.566288	0.450062	0.172813	-0.527673	0.238709	-0.144754	-0.0779529	0.238672	0.311273	-0.0361364	-0.359163	-0.455943	0.510733	-0.486322	-0.172116	0.343969	-0.329924	0.0125292	0.355073	0.227102	-0.603599	-0.286802	0.585525	0.395035	0.00532043	-0.375059	0.50217	0.59798	-0.0724474	0.0497164	0.205074	-0.455266	-0.498321	-0.522177
TraesCS1A02G045700	-0.347266	0.253514	-0.40159	-0.247161	-0.526561	0.275233	0.323604	-0.220594	-0.246131	0.342575	-0.600121	0.22833	0.36098	-0.505232	0.110843	0.434383	0.110638	0.368318	-0.00544465	0.131543	0.35962	-0.258936	-0.262788	0.532671	0.586633	-0.231953	-0.298355	0.0858056	-0.390055	-0.396896	0.515375	-0.361091	0.382519	0.10455	-0.0183363	-0.247677	-0.499663	0.0947352	0.309469	0.44995	-0.203163	0.351724	0.484371	-0.016691	-0.216079	0.129026	-0.541518	0.0107618	0.0181273
TraesCS1A02G045800	-0.062515	0.148044	-0.216796	0.133973	-0.22265	0.0601951	0.0997635	-0.245759	-0.209469	0.0982356	-0.169423	0.198246	0.242287	-0.28186	-0.174373	0.271868	-0.183823	-0.0510318	0.0927567	-0.0908404	0.321077	-0.279726	-0.326336	0.561472	0.667999	-0.181659	0.0525719	-0.0347023	-0.271043	-0.221807	0.481074	-0.02635	0.399054	-0.138322	-0.043888	0.0244414	-0.19764	-0.109895	0.0124291	0.124532	-0.135595	0.252462	0.262662	-0.165607	-0.320809	-0.129396	-0.217209	0.354467	0.404868
TraesCS1A02G046100	-0.0477427	-0.0899022	0.208118	-0.15472	0.0633807	-0.0270028	-0.0273255	0.207408	0.179116	-0.0580389	0.0613543	0.0557311	-0.0494147	0.131372	0.41195	-0.123461	0.427954	0.310096	-0.0507936	0.378713	-0.0793685	0.481353	0.500308	-0.30858	-0.0293975	0.150707	-0.349251	-0.0156969	0.168038	0.296413	-0.236867	-0.126636	-0.499527	0.320847	0.338405	-0.0895448	-0.182715	0.306561	0.211266	-0.0373484	0.245464	-0.155512	-0.113165	0.297007	0.421959	0.0374587	-0.0116472	-0.467946	-0.35659
TraesCS1A02G046300	-0.0154659	-0.0933794	0.0737077	0.183918	0.205268	-0.0755186	-0.059476	0.149473	0.189003	-0.153741	0.147622	-0.200738	0.213206	0.112278	-0.245609	-0.106171	-0.157666	-0.182137	-0.17622	-0.295632	-0.317195	-0.039396	0.0676687	0.0354332	-0.0515311	-0.22237	0.156369	-0.073779	-0.0816826	0.0856522	-0.13935	0.316261	0.0712878	-0.137744	-0.0883372	0.114236	0.149761	-0.00805128	0.182438	-0.243523	-0.117121	-0.087911	-0.0966228	0.229408	-0.0894855	0.0315572	0.264003	0.162864	0.200019
TraesCS1A02G046500	-0.111605	0.0965879	0.199838	-0.24183	-3.59986e-05	0.177553	0.145843	0.0332823	0.2958	0.12012	0.0947863	-0.0823889	-0.0423284	0.0109864	0.254366	0.0813893	0.569964	0.0569305	-0.139216	0.510656	0.140037	0.516571	0.676823	-0.111982	0.181508	-0.0211909	-0.308516	0.206476	0.0113111	0.581702	-0.0295379	-0.0260251	-0.593114	0.616204	0.693838	-0.179191	-0.168751	0.442618	0.329481	-0.249066	-0.0101379	-0.0730577	0.106993	0.269683	0.61792	0.122219	-0.0392398	-0.443932	-0.292993
TraesCS1A02G046600	0.318459	-0.380142	0.434203	0.433456	0.557787	-0.3761	-0.336358	0.478567	0.502194	-0.424377	0.390442	-0.375656	0.261624	0.451194	-0.241803	-0.415858	-0.124665	-0.271724	-0.0565982	-0.180621	-0.402663	0.245387	0.391831	-0.294461	0.103422	0.10929	0.254192	-0.164039	0.267823	0.559523	-0.340785	0.493512	-0.426316	-0.0613532	0.2281	0.352757	0.290441	0.0420065	0.19667	-0.576454	0.121927	-0.374757	-0.453587	0.586661	0.192448	-0.15723	0.513025	0.0991796	0.294404
TraesCS1A02G046800	0.122856	-0.0667999	-0.16169	0.0189173	-0.0448053	-0.0570636	-0.0612107	0.13985	0.0853755	0.0238083	-0.0718194	-0.00743293	0.2223	0.0621228	-0.0405321	-0.0753025	-0.273008	0.171943	0.098355	-0.224595	-0.183332	-0.342236	-0.39238	-0.104496	-0.107556	0.163512	0.0994061	-0.0430831	0.0763233	-0.404556	-0.0172435	-0.0752129	0.272651	-0.309054	-0.429812	0.129575	0.160753	-0.194748	-0.0318198	0.225761	0.0807909	0.0818185	-0.0907772	0.0668737	-0.348003	-0.295103	-0.025124	0.0790778	0.0309152
TraesCS1A02G047000	-0.294332	0.360713	-0.17024	-0.287263	-0.309894	0.440358	0.339504	-0.196165	-0.128601	0.484906	0.0381404	-0.194493	0.0104985	-0.289649	-0.245277	0.348931	0.210229	-0.245903	-0.337592	0.147626	0.247645	0.00446637	0.295276	0.132838	0.331053	-0.391242	0.119076	0.494019	-0.440422	0.256923	0.406574	0.0822585	0.0177969	0.414669	0.458792	-0.0921554	0.109506	0.301268	0.312274	-0.246084	-0.363698	0.274517	0.332126	0.0141279	0.251489	0.0171322	-0.112034	-0.0269237	-0.0885472
TraesCS1A02G047200	-0.588616	0.612604	-0.475633	-0.41884	-0.504675	0.552697	0.640336	-0.436994	-0.26119	0.62301	-0.295095	-0.169751	0.0749065	-0.576762	-0.345795	0.627467	0.288719	-0.240352	-0.646616	0.0959427	0.0276854	-0.189259	0.341357	0.459775	0.469037	-0.583911	-0.061657	0.684878	-0.702602	0.122982	0.667497	-0.0630841	0.0604001	0.446369	0.502821	-0.423383	-0.0524153	0.590902	0.528366	-0.33951	-0.576662	0.568833	0.605789	-0.0100081	0.102144	0.135994	-0.306677	-0.156239	-0.145889
TraesCS1A02G047400	0.141365	-0.0406121	0.159116	0.104524	-0.0189358	-0.167484	-0.180987	-0.103658	-0.286333	-0.1509	-0.262044	0.794953	-0.223844	-0.0429481	0.605082	-0.0559068	0.106374	0.480424	0.465526	0.347239	0.252948	0.334283	-0.0754866	0.0116433	0.0952322	0.645213	-0.440123	-0.324266	0.361844	-0.203727	-0.0440552	-0.596299	-0.128946	-0.163524	-0.104634	-0.110444	-0.415643	-0.11973	-0.373039	0.457181	0.805938	0.0118795	-0.147737	-0.179989	0.0668266	0.209661	-0.353659	-0.215396	-0.117031
TraesCS1A02G047500	-0.333761	0.362135	-0.462681	-0.116995	-0.312533	0.307183	0.355806	-0.32818	-0.24687	0.347781	-0.288578	-0.122423	0.106156	-0.403131	-0.485266	0.382918	-0.222943	-0.340223	-0.409134	-0.317543	-0.18075	-0.521192	-0.195523	0.407216	0.211699	-0.398417	0.185727	0.403118	-0.519422	-0.265821	0.493149	0.00480147	0.408627	-0.145056	-0.108213	-0.213997	0.187462	0.154117	0.188052	-0.21933	-0.438339	0.488596	0.315167	-0.150431	-0.358276	0.0135374	-0.173082	0.164469	0.108789
TraesCS1A02G048600	-0.0970343	0.0538154	0.30707	-0.111736	0.12208	0.127172	0.0385531	-0.0279183	0.00718089	0.0595156	0.116918	-0.020174	-0.226952	0.0135423	0.111694	-0.0158297	0.404145	-0.162442	-0.162851	0.325158	0.00843917	0.539933	0.666895	-0.175105	-0.193411	0.000705229	-0.118984	0.19472	0.0343267	0.6209	-0.171124	0.0439956	-0.52147	0.464788	0.549251	-0.108256	0.00558196	0.304833	0.132924	-0.342086	0.0975691	-0.124193	-0.0388714	0.102805	0.644931	0.419197	0.0627218	-0.294847	-0.236573
TraesCS1A02G048700	-0.521163	0.769694	-0.539995	-0.617925	-0.71327	0.659017	0.682237	-0.698495	-0.489821	0.797121	-0.273413	0.335693	-0.290342	-0.653795	0.0673111	0.748131	0.435441	-0.000822935	-0.31832	0.427015	0.43993	-0.117235	0.113465	0.504353	0.289923	-0.329401	-0.282311	0.665331	-0.559099	-0.155495	0.713004	-0.45015	0.113376	0.492821	0.390184	-0.489172	-0.245625	0.449037	0.0839235	0.0965714	-0.307655	0.67476	0.73424	-0.50978	0.114314	0.0568205	-0.582626	-0.294973	-0.357627
TraesCS1A02G049000	-0.223656	0.210086	0.120327	-0.260519	-0.0979981	0.251244	0.187924	-0.192735	-0.0768716	0.218269	0.0432187	0.0678054	-0.276518	-0.13976	0.171059	0.169378	0.450933	-0.0730592	-0.136206	0.391714	0.271415	0.421043	0.492165	0.0158921	-0.085269	-0.173584	-0.198571	0.226481	-0.108509	0.40776	0.012319	-0.073497	-0.291553	0.517021	0.493234	-0.213198	-0.151065	0.277842	0.0943498	-0.1172	-0.0858449	0.00573569	0.199123	-0.0986643	0.528226	0.403866	-0.0931535	-0.266716	-0.266554
TraesCS1A02G049300	-0.643833	0.533564	-0.27043	-0.648167	-0.58634	0.629213	0.552915	-0.447973	-0.385224	0.56518	-0.437991	0.387682	-0.258504	-0.586324	0.462647	0.56189	0.708651	0.337331	-0.305408	0.614186	0.34456	0.350964	0.450529	0.295454	0.146348	-0.264459	-0.646271	0.405632	-0.42068	0.0359912	0.328595	-0.559405	-0.146328	0.615787	0.495689	-0.618616	-0.588355	0.564359	0.323929	0.216686	-0.0667221	0.397554	0.579052	-0.173166	0.434053	0.593232	-0.606029	-0.585184	-0.595046
TraesCS1A02G049500	-0.727151	0.91743	-0.705409	-0.814026	-0.841457	0.867856	0.870186	-0.807131	-0.473062	0.903819	-0.371057	0.305296	-0.344053	-0.779032	0.136969	0.890823	0.557256	0.0952157	-0.524795	0.445208	0.278793	-0.14118	0.175235	0.553382	0.175077	-0.42689	-0.461204	0.777697	-0.692182	-0.255435	0.730659	-0.544601	0.127859	0.539664	0.385567	-0.732566	-0.328315	0.638134	0.23742	0.103952	-0.412828	0.809592	0.886844	-0.503227	0.0871542	0.177235	-0.687113	-0.487163	-0.563047
TraesCS1A02G049700	-0.206431	0.295748	-0.0399907	-0.484185	-0.422979	0.3052	0.238152	-0.445567	-0.398127	0.340513	-0.387769	0.620728	-0.511942	-0.352463	0.737925	0.312931	0.614544	0.480352	0.232854	0.778669	0.59077	0.428754	0.198292	0.0497764	-0.0280345	0.334562	-0.648507	0.148895	0.0819021	-0.050489	0.155947	-0.762057	-0.293328	0.470001	0.313433	-0.453846	-0.513522	0.21008	-0.22809	0.514208	0.352199	0.198721	0.309426	-0.443088	0.452454	0.515566	-0.62632	-0.566208	-0.577462
TraesCS1A02G049800	-0.539747	0.486858	-0.543714	-0.397577	-0.627311	0.490629	0.534357	-0.401769	-0.308034	0.51098	-0.500685	0.267521	0.263184	-0.624047	0.0624689	0.620961	0.22426	0.288485	-0.236186	0.119842	0.278249	-0.260958	-0.149977	0.667451	0.463794	-0.454625	-0.347583	0.237257	-0.589581	-0.3966	0.591896	-0.349067	0.440934	0.212885	0.0568645	-0.392578	-0.53377	0.266505	0.400688	0.350406	-0.347038	0.496952	0.679064	-0.111219	-0.191967	0.149444	-0.552003	-0.0647205	-0.0886412
TraesCS1A02G050100	-0.576323	0.445138	-0.472221	-0.258145	-0.49832	0.474468	0.489561	-0.466547	-0.370125	0.405301	-0.516254	0.216041	0.158059	-0.629306	-0.133739	0.587795	0.103268	0.000468574	-0.314557	-0.0238592	0.188363	-0.283238	-0.122258	0.76917	0.402748	-0.583352	-0.231087	0.238878	-0.638662	-0.282537	0.553289	-0.213869	0.459332	0.123708	0.0426933	-0.433145	-0.456884	0.23689	0.339386	0.122282	-0.433701	0.468002	0.617902	-0.190321	-0.203305	0.387318	-0.43462	0.0635858	0.0447594
TraesCS1A02G050400	-0.450344	0.775032	-0.532583	-0.61136	-0.618582	0.587555	0.64433	-0.668913	-0.438923	0.735337	-0.219124	0.241536	-0.448782	-0.546763	0.042004	0.647533	0.356263	-0.0237825	-0.407341	0.341024	0.156817	-0.145899	0.14524	0.238967	0.0578612	-0.101501	-0.227587	0.733399	-0.434771	-0.193735	0.59318	-0.467057	0.00133245	0.340508	0.281826	-0.523835	0.0306059	0.49019	0.00161091	-0.0142052	-0.183921	0.705589	0.569056	-0.503368	0.0656326	0.0379297	-0.499142	-0.419995	-0.498015
TraesCS1A02G050600	0.736265	-0.714881	0.649585	0.663798	0.807703	-0.640611	-0.722451	0.763655	0.67376	-0.645193	0.661962	-0.503362	0.25108	0.827551	-0.378864	-0.777321	-0.520871	-0.431648	0.386406	-0.425326	-0.157464	0.0347173	-0.124903	-0.545593	-0.352	0.185342	0.726742	-0.474273	0.556354	0.401651	-0.663328	0.770035	-0.137847	-0.322905	-0.23004	0.820265	0.60094	-0.604116	-0.273747	-0.315126	0.0706839	-0.759896	-0.731859	0.378558	0.0193206	-0.375462	0.889539	0.571383	0.539257
TraesCS1A02G050800	0.623022	-0.677179	0.489378	0.723047	0.729693	-0.665788	-0.655011	0.705911	0.575857	-0.629696	0.434098	-0.516884	0.396758	0.679387	-0.530907	-0.68664	-0.681774	-0.415962	0.291952	-0.643329	-0.284751	-0.1893	-0.295646	-0.364318	-0.219781	0.093572	0.761531	-0.501938	0.402994	0.196838	-0.522109	0.74305	0.115669	-0.49251	-0.40892	0.756494	0.547663	-0.621822	-0.149255	-0.269996	-0.0251682	-0.644177	-0.656568	0.396618	-0.226216	-0.301593	0.812641	0.699637	0.662428
TraesCS1A02G050900	0.655855	-0.746986	0.529528	0.609102	0.685053	-0.647511	-0.681792	0.902862	0.639913	-0.579106	0.42401	-0.577834	0.549708	0.734228	-0.386005	-0.75079	-0.571878	-0.236208	0.347182	-0.503404	-0.235114	-0.106383	-0.227618	-0.561752	-0.212341	0.184424	0.686592	-0.467717	0.479086	0.2298	-0.588339	0.686062	-0.0149387	-0.373092	-0.342752	0.811099	0.55447	-0.581177	-0.0247072	-0.172246	0.0496997	-0.702211	-0.70335	0.632528	-0.112817	-0.380263	0.750357	0.549146	0.517341
TraesCS1A02G051200	0.244161	-0.126055	0.257291	-0.141866	0.214381	-0.0601027	-0.179873	0.108169	0.162598	-0.100383	0.405013	0.0397175	-0.500326	0.367331	0.338059	-0.288244	0.208628	0.047683	0.155753	0.275179	-0.0632217	0.323911	0.180624	-0.543383	-0.805191	0.341795	-0.0330553	-0.00469288	0.430843	0.170224	-0.50229	-0.0212387	-0.433819	0.136515	0.0312883	0.0630797	0.230582	-0.0405325	-0.406335	-0.00234696	0.266349	-0.266136	-0.272088	-0.225276	0.330456	-0.185962	0.204665	-0.325808	-0.400491
TraesCS1A02G051300	0.60266	-0.595032	0.483374	0.619262	0.759473	-0.574506	-0.570032	0.573471	0.595119	-0.683308	0.589835	-0.401105	0.209681	0.714313	-0.304625	-0.646409	-0.407809	-0.460533	0.186257	-0.376981	-0.486197	0.0336031	0.00501819	-0.357623	-0.276899	0.205558	0.461527	-0.385818	0.501964	0.381927	-0.573733	0.664904	-0.323575	-0.367126	-0.130261	0.542334	0.442392	-0.304724	-0.186888	-0.561141	0.0980079	-0.560813	-0.646147	0.388564	-0.0986038	-0.518992	0.74299	0.328283	0.45912
TraesCS1A02G051400	-0.222674	0.295386	0.0321689	-0.370298	-0.166999	0.328443	0.283781	-0.218352	-0.0366535	0.29478	-0.080067	0.039982	-0.213941	-0.176787	0.195585	0.23016	0.527184	-0.0489811	-0.213808	0.460341	0.124938	0.386042	0.554372	-0.0433876	-0.0986136	-0.0132704	-0.277209	0.373332	-0.0855642	0.409364	0.068569	-0.188222	-0.452466	0.565745	0.56437	-0.325608	-0.133542	0.429634	0.193071	-0.189703	-0.0694419	0.10423	0.226954	0.00348894	0.537861	0.280206	-0.183323	-0.438036	-0.425562
TraesCS1A02G051500	0.372952	-0.323213	0.0421369	0.621925	0.309215	-0.489053	-0.368285	0.35532	0.169523	-0.368059	0.0420951	-0.0955044	0.492184	0.244692	-0.463443	-0.296542	-0.754435	-0.143168	0.194449	-0.674992	-0.274763	-0.473185	-0.572375	0.0562207	0.293508	0.141033	0.509368	-0.376687	0.115124	-0.324745	-0.00427857	0.317306	0.466162	-0.731646	-0.58629	0.495811	0.297682	-0.47795	-0.0627405	-0.0267606	0.121789	-0.111459	-0.363218	0.256532	-0.645599	-0.388405	0.310331	0.645213	0.668311
TraesCS1A02G051600	-0.169586	0.126724	-0.417371	0.194836	-0.123946	0.0317275	0.168895	-0.00589102	0.0151881	0.0477166	-0.195782	-0.139551	0.547596	-0.210648	-0.509453	0.206005	-0.446789	-0.133095	-0.309841	-0.569987	-0.384933	-0.609003	-0.374645	0.477471	0.525665	-0.354311	0.201237	0.0400609	-0.416216	-0.408553	0.398194	0.172057	0.549208	-0.44405	-0.331914	0.0288621	0.0377328	0.0231171	0.360532	-0.153451	-0.313722	0.339347	0.167161	0.239585	-0.671201	-0.313276	-0.0132568	0.372233	0.430217
TraesCS1A02G051700	0.748995	-0.596773	0.510556	0.724849	0.636114	-0.705017	-0.707881	0.548641	0.336263	-0.581934	0.475009	-0.181443	0.160204	0.646628	-0.318898	-0.649571	-0.673654	-0.289908	0.54608	-0.45073	0.041479	-0.109342	-0.421868	-0.356751	-0.100264	0.365671	0.698247	-0.530995	0.531803	0.0761595	-0.412333	0.514518	0.123884	-0.543536	-0.432971	0.806657	0.521466	-0.746964	-0.477651	-0.0425846	0.280177	-0.555076	-0.667314	0.0950997	-0.221676	-0.378944	0.64023	0.6851	0.641713
TraesCS1A02G051900	0.254911	-0.046435	-0.15591	0.345225	0.1362	-0.162393	-0.11406	0.163633	0.2134	-0.0280177	0.243929	-0.31375	0.338489	0.154566	-0.690104	-0.0757363	-0.67249	-0.434428	-0.0269905	-0.623506	-0.159814	-0.658136	-0.538724	0.120233	0.137651	-0.158858	0.686238	0.0229776	-0.120647	-0.272195	0.169348	0.454039	0.501705	-0.493472	-0.426468	0.426372	0.557992	-0.358514	-0.0844127	-0.199986	-0.296473	0.0718661	-0.105681	0.0284883	-0.577715	-0.568959	0.369906	0.641137	0.551703
TraesCS1A02G052100	-0.176471	-0.0219149	-0.0523293	-0.098901	-0.196124	0.0788161	0.0200136	-0.0940504	-0.346057	0.0501585	-0.475596	0.130957	0.0257194	-0.251226	0.175304	0.0689763	0.00606164	0.319624	0.116477	-0.0111059	0.164501	-0.000946472	-0.168714	0.0279681	-0.0657746	0.0473546	-0.171664	-0.15381	-0.0642825	-0.251985	0.0228886	-0.31563	0.282603	-0.0339612	-0.221696	-0.161673	-0.291036	-0.134753	0.0455283	0.470912	0.0733965	0.00145407	0.0938226	-0.0622184	-0.00436669	0.611238	-0.296327	0.0109289	-0.118185
TraesCS1A02G052200	0.177832	-0.297472	0.481742	0.179102	0.445296	-0.256877	-0.224883	0.435623	0.396388	-0.234986	0.28951	-0.448376	0.139706	0.369073	-0.156035	-0.352734	0.151607	-0.242003	-0.124508	0.0346844	-0.219966	0.433141	0.62421	-0.449563	-0.133838	0.0240516	0.206248	-0.00708933	0.219587	0.762679	-0.379592	0.407901	-0.568752	0.332129	0.459995	0.25559	0.246075	0.151913	0.292957	-0.515679	0.0149046	-0.450664	-0.343438	0.575114	0.530908	0.0866467	0.443724	-0.0710043	0.0115103
TraesCS1A02G052300	0.406291	-0.423106	0.175134	0.466757	0.487622	-0.278144	-0.399918	0.491907	0.476282	-0.418996	0.555439	-0.464639	0.338741	0.522534	-0.522905	-0.445661	-0.616587	-0.48905	0.084269	-0.630399	-0.370598	-0.367897	-0.386238	-0.163741	-0.289299	-0.168898	0.629002	-0.274536	0.151694	-0.022238	-0.36745	0.727819	0.24791	-0.505813	-0.450085	0.54871	0.560425	-0.459996	-0.136667	-0.33049	-0.228163	-0.348364	-0.410535	0.264182	-0.409332	-0.603673	0.658367	0.571834	0.513186
TraesCS1A02G053600	-0.128353	0.135888	-0.126515	-0.204478	-0.151495	0.239354	0.182975	-0.0827964	-0.0589046	0.218057	-0.0350017	-0.116387	0.0521735	-0.125204	-0.0398702	0.150358	0.151617	-0.0161079	-0.157159	0.0979603	-0.0292753	-0.0360749	0.127529	0.0274163	-0.0114495	-0.108595	-0.0468512	0.250538	-0.141858	0.0691696	0.124322	-0.0208884	-0.0762658	0.211695	0.172699	-0.107799	0.0353158	0.196138	0.156611	-0.0793488	-0.163686	0.123917	0.159467	0.0597756	0.0995454	-0.0939719	-0.122359	-0.143351	-0.141573
TraesCS1A02G053700	-0.141111	0.068354	0.0053003	-0.202978	-0.0853692	0.158707	0.150297	-0.0329291	0.0755143	0.165409	-0.0915309	-0.0861446	0.0123555	-0.0910721	0.0560443	0.111958	0.284263	-0.0575497	-0.134971	0.235568	0.0557469	0.153402	0.296251	0.011268	0.0173805	-0.134999	-0.126612	0.199621	-0.0897025	0.259146	0.037752	-0.0471155	-0.256322	0.350466	0.341457	-0.140833	-0.130107	0.243974	0.202955	-0.147224	-0.157508	0.00874568	0.130565	0.0891131	0.286483	0.155943	-0.0527841	-0.207724	-0.18896
TraesCS1A02G053800	-0.705315	0.843178	-0.700443	-0.743437	-0.833282	0.791299	0.81328	-0.777874	-0.501332	0.823701	-0.465474	0.331843	-0.274423	-0.786344	0.148317	0.854284	0.492967	0.175699	-0.458616	0.401617	0.297604	-0.171299	0.0982333	0.584293	0.267311	-0.381702	-0.471334	0.678839	-0.662305	-0.31365	0.740464	-0.572341	0.190823	0.455539	0.314332	-0.7095	-0.379828	0.575244	0.23836	0.182246	-0.363695	0.783776	0.848138	-0.466875	0.0197195	0.194377	-0.722154	-0.439381	-0.496576
TraesCS1A02G054000	0.338547	-0.314914	0.315179	0.361655	0.185379	-0.360153	-0.370237	0.224254	-0.0326772	-0.210124	-0.0398789	-0.018642	0.200875	0.141757	-0.103796	-0.248737	-0.338813	0.0180201	0.48408	-0.168452	0.415061	-0.000521072	-0.327337	-0.111742	0.15414	0.205973	0.340394	-0.380145	0.212373	-0.00824891	-0.0828069	0.108543	0.269604	-0.179111	-0.23129	0.420979	0.0987113	-0.552606	-0.201778	0.337002	0.182315	-0.327649	-0.230888	0.0478904	-0.0293377	0.258826	0.107412	0.499688	0.392215
TraesCS1A02G054200	-0.667409	0.745234	-0.629011	-0.630332	-0.737954	0.73699	0.736026	-0.693212	-0.410977	0.691415	-0.402106	0.306522	-0.163505	-0.718221	0.134983	0.790964	0.457965	0.168394	-0.424769	0.348812	0.282282	-0.124352	0.101746	0.639251	0.332688	-0.430285	-0.45542	0.526548	-0.641874	-0.258173	0.682634	-0.465949	0.215088	0.418769	0.312895	-0.650946	-0.472408	0.52485	0.302612	0.150468	-0.377442	0.667188	0.811575	-0.358217	-0.00117879	0.145888	-0.634284	-0.339815	-0.376988
TraesCS1A02G054300	-0.417146	0.450972	-0.177582	-0.504631	-0.291681	0.512953	0.491246	-0.293799	0.0321393	0.403149	0.0209824	0.0324025	-0.197148	-0.266375	0.21053	0.407706	0.693232	-0.0327208	-0.470741	0.55828	-0.0117925	0.345888	0.704108	0.154189	0.122061	-0.251593	-0.442654	0.537185	-0.289883	0.405349	0.232102	-0.158421	-0.545296	0.658278	0.757916	-0.47259	-0.246887	0.747772	0.363174	-0.392228	-0.213182	0.302317	0.410396	0.055578	0.475975	-0.032032	-0.236049	-0.619869	-0.483924
TraesCS1A02G054400	0.555072	-0.661203	0.507743	0.582938	0.704546	-0.48024	-0.590835	0.784514	0.620298	-0.559936	0.522374	-0.640203	0.431465	0.697602	-0.470921	-0.678954	-0.516638	-0.453848	0.164535	-0.524186	-0.366009	-0.0607824	-0.0758405	-0.483173	-0.272224	0.0358364	0.668547	-0.355837	0.369763	0.358874	-0.583583	0.791463	-0.0846302	-0.341206	-0.222933	0.697887	0.582172	-0.441005	0.000277297	-0.426715	-0.0712585	-0.637917	-0.650886	0.603118	-0.0657507	-0.340689	0.797725	0.504318	0.493197
TraesCS1A02G054900	0.434502	-0.397168	0.532557	0.127994	0.357235	-0.305815	-0.44735	0.176018	0.130182	-0.384029	0.227265	0.268587	-0.456361	0.423804	0.541462	-0.446557	0.148161	0.164968	0.556729	0.359191	0.225192	0.532658	0.0872285	-0.488981	-0.4987	0.596134	-0.142921	-0.388814	0.672025	0.222896	-0.577438	-0.15077	-0.448604	0.0350688	-0.0127518	0.163994	-0.0631564	-0.302728	-0.562382	0.229429	0.553119	-0.494956	-0.433831	-0.20233	0.393193	0.176472	0.158012	-0.181423	-0.191574
TraesCS1A02G055000	0.530428	-0.491745	0.602724	0.431685	0.557436	-0.473708	-0.559798	0.378503	0.362172	-0.524624	0.354878	0.135111	-0.112376	0.535644	0.200642	-0.537099	-0.14946	-0.0427902	0.505238	0.0112259	0.0585251	0.372825	-0.0113619	-0.355813	-0.326039	0.452177	0.129199	-0.499337	0.595822	0.248105	-0.583425	0.179693	-0.257252	-0.198864	-0.144473	0.415125	0.129676	-0.433768	-0.42733	0.0360924	0.483735	-0.548959	-0.533904	0.0595662	0.182457	0.0567013	0.389597	0.162044	0.207886
TraesCS1A02G055200	0.155317	0.0623215	-0.0701433	0.214791	-0.0514645	-0.129291	-0.0978967	-0.332688	-0.36649	-0.0538948	-0.0361099	0.37774	-0.298966	-0.0984945	-0.06255	0.0627192	-0.334694	-0.160972	0.311697	-0.131467	0.283978	-0.251157	-0.515185	0.266383	0.0941902	0.15616	0.143325	-0.132283	0.0428084	-0.35588	0.195595	-0.131911	0.36075	-0.377797	-0.349412	0.0595169	0.0772308	-0.380583	-0.578396	0.215878	0.163124	0.156912	0.00235992	-0.604142	-0.363213	-0.00242161	-0.1228	0.338636	0.293052
TraesCS1A02G055400	-0.353506	0.375732	-0.102525	-0.650873	-0.308475	0.487352	0.417695	-0.294762	-0.00576286	0.384337	0.0518984	0.176234	-0.423819	-0.18731	0.541594	0.310088	0.81513	0.231432	-0.271397	0.731074	0.107595	0.483449	0.628216	-0.0546406	-0.258198	-0.0717583	-0.59624	0.432929	-0.0829142	0.290376	-0.00318568	-0.336998	-0.598886	0.71659	0.622078	-0.496406	-0.305753	0.626192	0.147623	-0.063822	-0.034877	0.181791	0.360027	-0.138753	0.576252	0.0661348	-0.307648	-0.790865	-0.727731
TraesCS1A02G056500	0.0190505	-0.0634274	-0.137222	0.0865805	-0.183617	-0.124443	-0.129263	-0.14409	-0.406385	-0.117456	-0.417716	0.622617	-0.0721514	-0.166018	0.394811	0.0109702	-0.200445	0.535794	0.408075	-0.0298882	0.187003	-0.134271	-0.557965	0.172301	0.0893963	0.357624	-0.282008	-0.400148	0.134546	-0.672253	0.0671429	-0.516364	0.438393	-0.469664	-0.566846	-0.0918715	-0.387344	-0.335178	-0.348311	0.710962	0.453793	0.114688	-0.0262094	-0.335124	-0.396158	0.173405	-0.382444	0.0681922	0.0198376
TraesCS1A02G056600	-0.110381	0.184017	-0.3901	0.0349849	-0.219046	0.0903367	0.22181	-0.000780596	0.117428	0.270092	-0.124069	-0.270404	0.503315	-0.208752	-0.562523	0.255983	-0.343661	-0.198933	-0.239999	-0.402551	-0.0621406	-0.628697	-0.356705	0.362893	0.494516	-0.38963	0.338033	0.239443	-0.431387	-0.289212	0.476472	0.210465	0.500257	-0.161121	-0.162122	0.118902	0.238311	-0.0133524	0.336863	-0.0889	-0.46718	0.328018	0.250357	0.150349	-0.462516	-0.370553	-0.0337142	0.371885	0.366914
TraesCS1A02G057100	-0.460644	0.425083	-0.269606	-0.369553	-0.362042	0.432492	0.39	-0.505275	-0.415689	0.2884	-0.183105	0.330886	-0.436538	-0.401848	0.26264	0.404496	0.354306	0.123828	-0.264218	0.254446	0.100599	0.138524	0.176957	0.29642	-0.0160338	-0.238618	-0.420671	0.217478	-0.310279	-0.123205	0.22179	-0.346238	0.0435905	0.199084	0.150603	-0.509581	-0.359548	0.340169	-0.00482104	0.091961	-0.0722323	0.348476	0.403382	-0.408831	0.0833495	0.395793	-0.358567	-0.329858	-0.356809
TraesCS1A02G057200	0.386663	-0.376873	0.313962	0.20777	0.427516	-0.261107	-0.29616	0.536693	0.806992	-0.298392	0.389647	-0.363995	0.26855	0.52034	-0.08326	-0.398288	-0.0988526	-0.116882	0.0968983	-0.103889	-0.243077	0.0715293	0.0820343	-0.376741	-0.199463	0.158745	0.230296	-0.169923	0.34227	0.265516	-0.430463	0.402691	-0.283037	-0.036586	-0.00259163	0.375886	0.32093	-0.121026	0.0999354	-0.247759	-0.0105054	-0.411548	-0.351314	0.457806	0.0798417	-0.340133	0.482641	0.0476661	0.110813
TraesCS1A02G057300	-0.071441	0.0071057	0.253604	-0.194307	0.0632765	0.0890261	0.0535813	0.0492513	0.166232	0.0388562	0.0983865	-0.0144142	-0.140121	0.0650664	0.282324	-0.0236331	0.498921	0.0793748	-0.0674642	0.428741	0.081531	0.537785	0.585729	-0.191081	-0.124195	0.035526	-0.2552	0.104047	0.101119	0.507411	-0.19526	-0.0196711	-0.533815	0.520623	0.521985	-0.111661	-0.153084	0.30444	0.169409	-0.137858	0.0651414	-0.183619	0.0147885	0.16304	0.594399	0.193462	0.0162882	-0.387164	-0.314722
TraesCS1A02G058300	0.578844	-0.498072	0.53006	0.516699	0.425169	-0.553687	-0.587347	0.385096	0.248422	-0.480256	0.160989	0.178443	0.146129	0.414799	0.15304	-0.474741	-0.306433	0.108466	0.703031	-0.0656871	0.329786	0.197681	-0.302617	-0.224753	0.0325966	0.50428	0.204383	-0.619317	0.531805	0.0405194	-0.358777	0.101016	0.0449519	-0.287071	-0.282351	0.534093	0.0494459	-0.63247	-0.370242	0.334634	0.500336	-0.509798	-0.467653	0.0975468	0.000361765	0.028356	0.229019	0.386765	0.412306
TraesCS1A02G058400	-0.647927	0.656222	-0.44031	-0.75687	-0.575004	0.722935	0.687345	-0.573017	-0.25668	0.602038	-0.202514	0.31994	-0.393326	-0.522132	0.415891	0.623456	0.739148	0.257237	-0.481538	0.57361	0.0643193	0.209576	0.461715	0.32013	-0.0986394	-0.307489	-0.680197	0.559095	-0.421951	-0.029116	0.308282	-0.488508	-0.238935	0.601774	0.470087	-0.738414	-0.457752	0.720672	0.263787	0.0311307	-0.193951	0.517963	0.654257	-0.287343	0.316171	0.263718	-0.518924	-0.727093	-0.703395
TraesCS1A02G058600	-0.00275225	-0.0954921	0.113116	-0.0177696	0.0521897	-0.0342746	0.0103843	0.393566	0.425628	0.071295	0.0210792	-0.355136	0.507451	0.0956802	-0.10892	-0.0580261	0.125105	0.098988	-0.147489	0.0327737	-0.0453498	0.117543	0.305226	-0.175689	0.29277	-0.0903907	0.0861906	0.0694115	-0.0579328	0.314159	-0.0102948	0.191656	-0.172751	0.287853	0.296798	0.186003	0.0368929	0.179476	0.599468	-0.151186	-0.118228	-0.153474	-0.0271842	0.673167	0.218461	-0.0706732	0.135233	-0.0409605	0.00693044
TraesCS1A02G059300	-0.717395	0.765889	-0.677101	-0.702844	-0.797989	0.810321	0.766681	-0.662379	-0.482094	0.730255	-0.412232	0.319675	-0.151297	-0.732608	0.22181	0.797574	0.527813	0.267565	-0.467335	0.407926	0.235069	-0.0974695	0.158822	0.568869	0.345871	-0.416137	-0.542618	0.564329	-0.654158	-0.288376	0.684279	-0.526826	0.162922	0.432546	0.343451	-0.70249	-0.523636	0.616411	0.33637	0.169301	-0.336445	0.713298	0.810753	-0.296612	0.0129736	0.0684665	-0.671095	-0.449624	-0.488253
TraesCS1A02G060100	0.178369	-0.369701	0.109364	0.510228	0.458665	-0.407917	-0.307711	0.345402	0.23457	-0.556551	0.154788	-0.15126	0.343012	0.315888	-0.265562	-0.363756	-0.453846	-0.0909064	-0.0639814	-0.59594	-0.705473	-0.175611	-0.163991	-0.00636432	-0.102544	0.000638687	0.167401	-0.422586	0.155045	-0.100312	-0.336995	0.374489	0.133947	-0.575948	-0.430201	0.212582	0.0968996	-0.160889	0.0662229	-0.246904	0.0964367	-0.226226	-0.380256	0.370588	-0.434211	-0.233264	0.389717	0.276214	0.404791
TraesCS1A02G060500	-0.175387	-0.0521425	-0.0746997	-0.150808	-0.171744	0.172546	0.0959771	0.183219	0.0817408	0.148698	-0.312893	-0.231222	0.404587	-0.150116	-0.0291139	0.0776119	0.0731994	0.162245	-0.0746199	-0.00188504	0.0665477	-0.0725183	0.00709419	0.0130367	0.173431	-0.203036	-0.0603419	0.0459482	-0.191965	-0.0102221	0.0788966	-0.0196204	0.112459	0.171724	0.0456722	-0.0374564	-0.142979	0.0602955	0.434279	0.146854	-0.226041	-0.0160578	0.135453	0.38712	0.0511895	0.240152	-0.140533	-0.00368474	-0.0569202
TraesCS1A02G060600	0.455356	-0.610203	0.381874	0.476581	0.585849	-0.486111	-0.515671	0.833926	0.594109	-0.497901	0.395723	-0.510446	0.553578	0.628799	-0.296448	-0.63071	-0.431051	-0.116833	0.118272	-0.469099	-0.469829	-0.0749084	-0.0838201	-0.486911	-0.220968	0.0938855	0.469426	-0.370163	0.347265	0.166908	-0.558067	0.606823	-0.0647204	-0.346724	-0.294006	0.61357	0.429446	-0.327067	0.154273	-0.235949	0.0631667	-0.547199	-0.601354	0.717772	-0.144454	-0.449594	0.647054	0.330126	0.358462
TraesCS1A02G060700	-0.336026	0.233704	-0.101077	-0.52334	-0.401594	0.29824	0.249501	-0.294422	-0.299452	0.226867	-0.351649	0.559199	-0.395176	-0.301399	0.873769	0.249296	0.665349	0.784726	0.0642579	0.68085	0.291404	0.500196	0.285365	-0.0308396	-0.0630208	0.254225	-0.810007	0.00714773	0.0508952	-0.147516	-0.00419827	-0.733847	-0.2526	0.378378	0.215441	-0.512289	-0.681382	0.343586	0.0180904	0.566616	0.383457	0.150188	0.275643	-0.238976	0.359109	0.434302	-0.575759	-0.703329	-0.696687
TraesCS1A02G061700	0.796139	-0.617088	0.624278	0.567115	0.667736	-0.642887	-0.669515	0.591352	0.61134	-0.57708	0.499828	-0.229407	0.107315	0.723303	-0.0367298	-0.671357	-0.33352	-0.123767	0.540762	-0.114758	-0.0124644	0.199502	-0.0673492	-0.587802	-0.0997454	0.637759	0.424878	-0.462789	0.718204	0.332775	-0.516624	0.372534	-0.324999	-0.264737	-0.107468	0.662048	0.4585	-0.492175	-0.337516	-0.111289	0.423878	-0.62357	-0.694368	0.31743	0.100929	-0.349223	0.560129	0.289942	0.35333
TraesCS1A02G061900	-0.114343	0.0200897	-0.248226	0.0215399	-0.0289771	0.0119078	0.0863371	0.00203229	-0.0728207	-0.0447332	-0.103323	-0.105096	0.126405	-0.0550222	-0.166086	0.0306997	-0.178641	-0.0562912	-0.212647	-0.289833	-0.404013	-0.309577	-0.158661	0.120452	-0.0902096	-0.18286	0.0072566	0.0381752	-0.131073	-0.261424	0.0104257	0.0547998	0.167974	-0.266315	-0.253368	-0.0891609	0.0467427	0.0650926	0.0627904	-0.111115	-0.156256	0.157067	0.0236468	0.0456997	-0.344025	-0.13785	0.0128041	0.0238133	0.0578101
TraesCS1A02G062000	0.321423	-0.21189	0.370776	0.212496	0.163139	-0.357799	-0.349606	0.0123962	-0.127275	-0.270975	-0.0164549	0.653279	-0.326255	0.164397	0.553756	-0.234308	0.0640344	0.376032	0.605638	0.317867	0.396957	0.420831	-0.0857351	-0.149452	-0.0257279	0.627306	-0.251038	-0.44485	0.506832	-0.0390557	-0.228422	-0.389816	-0.156846	-0.101833	-0.0994025	0.123334	-0.275414	-0.31169	-0.514269	0.469472	0.75842	-0.235489	-0.278455	-0.258536	0.176153	0.18953	-0.131157	-0.0677378	-0.00943028
TraesCS1A02G062100	0.737312	-0.675873	0.440716	0.824794	0.678659	-0.765702	-0.692105	0.627531	0.444169	-0.643367	0.395319	-0.38698	0.494535	0.624225	-0.534243	-0.649612	-0.825022	-0.349372	0.463356	-0.694878	-0.174127	-0.303017	-0.513519	-0.265496	0.0124229	0.257369	0.770806	-0.572762	0.446496	0.0169324	-0.371418	0.649542	0.258216	-0.646201	-0.542007	0.831031	0.575723	-0.763519	-0.256792	-0.103824	0.118812	-0.556855	-0.651276	0.366204	-0.397516	-0.379641	0.663348	0.819159	0.815861
TraesCS1A02G062400	-0.443567	0.268932	-0.337715	-0.228909	-0.403868	0.274337	0.337559	-0.328222	-0.344896	0.224453	-0.501673	0.229167	0.10939	-0.484615	0.142741	0.402317	0.194887	0.259076	-0.136438	0.1265	0.167651	-0.101822	-0.0519397	0.497262	0.403378	-0.304984	-0.409152	0.0622801	-0.379608	-0.260864	0.387272	-0.34218	0.236709	0.116058	0.0502701	-0.423164	-0.529891	0.224453	0.257364	0.260461	-0.163449	0.327406	0.436623	-0.0738911	-0.117906	0.353356	-0.464665	-0.120015	-0.0706699
TraesCS1A02G062500	-0.821115	0.8072	-0.8035	-0.709673	-0.832792	0.876882	0.870429	-0.618419	-0.403939	0.851438	-0.518737	0.00569956	0.0560396	-0.813161	-0.145902	0.863821	0.362518	0.0660601	-0.702756	0.13714	0.0539982	-0.369708	0.109626	0.610357	0.410079	-0.653944	-0.326621	0.751878	-0.871905	-0.311374	0.805048	-0.360252	0.33955	0.399935	0.278099	-0.676461	-0.271815	0.651749	0.571639	0.00752355	-0.636622	0.814244	0.869654	-0.138104	-0.103121	0.153249	-0.619894	-0.3181	-0.385291
TraesCS1A02G062600	-0.751452	0.7543	-0.635449	-0.813716	-0.81733	0.896009	0.770847	-0.688826	-0.51042	0.77955	-0.515707	0.301772	-0.271881	-0.757793	0.286738	0.782885	0.599751	0.250129	-0.45573	0.482134	0.251796	-0.0379227	0.208488	0.466733	0.115783	-0.373602	-0.588286	0.634013	-0.615226	-0.23444	0.596166	-0.605147	0.091132	0.51952	0.359558	-0.786853	-0.491153	0.614644	0.292693	0.196834	-0.330409	0.68736	0.794793	-0.364295	0.151062	0.316472	-0.732642	-0.554301	-0.639024
TraesCS1A02G062700	-0.78277	0.864642	-0.728602	-0.79482	-0.821129	0.92539	0.863971	-0.746669	-0.448589	0.829458	-0.348969	0.247621	-0.264368	-0.756904	0.137396	0.866412	0.571022	0.116964	-0.5905	0.415064	0.193037	-0.13807	0.221542	0.586732	0.248141	-0.531437	-0.513609	0.727803	-0.733717	-0.235693	0.711068	-0.474605	0.124971	0.513423	0.408279	-0.774853	-0.409429	0.702089	0.328523	0.0369643	-0.470223	0.786922	0.877714	-0.389624	0.0557524	0.0746882	-0.649323	-0.504881	-0.548161
TraesCS1A02G062900	-0.688851	0.699507	-0.606638	-0.80782	-0.785624	0.85638	0.720048	-0.622912	-0.489143	0.75261	-0.488544	0.260274	-0.272719	-0.693853	0.306022	0.718797	0.570949	0.267768	-0.401746	0.474013	0.244222	-0.0567307	0.162136	0.373452	0.0417174	-0.31997	-0.558019	0.607679	-0.54796	-0.256106	0.530054	-0.589826	0.0742812	0.492011	0.303697	-0.734463	-0.444199	0.561652	0.24904	0.231284	-0.31508	0.636035	0.73775	-0.354507	0.139641	0.275326	-0.694451	-0.553479	-0.65585
TraesCS1A02G063100	-0.735582	0.850276	-0.675044	-0.833599	-0.743983	0.933506	0.860213	-0.671731	-0.356245	0.873579	-0.267029	0.0508095	-0.277658	-0.67268	0.0216813	0.8003	0.571717	-0.0331653	-0.687552	0.377662	0.038669	-0.135845	0.335398	0.400053	0.014277	-0.51049	-0.382478	0.871923	-0.692688	-0.087885	0.606386	-0.368983	-0.0112309	0.587903	0.465947	-0.722888	-0.179353	0.747789	0.371178	-0.142498	-0.537552	0.743427	0.798656	-0.305696	0.162707	0.0742942	-0.529376	-0.555328	-0.625456
TraesCS1A02G063300	0.0953249	-0.0757415	0.287506	-0.00440122	0.0755457	-0.13246	-0.131141	0.0196024	-0.0280897	-0.0557976	-0.0716273	0.354188	-0.222698	0.0562069	0.406156	-0.10124	0.238733	0.246993	0.26474	0.337092	0.229884	0.425525	0.194074	-0.176661	-0.102921	0.37097	-0.233802	-0.15781	0.276366	0.155972	-0.194301	-0.280365	-0.276976	0.162014	0.135042	-0.00151657	-0.25877	-0.0255625	-0.147974	0.214962	0.422594	-0.167833	-0.12752	-0.0643268	0.350267	0.369575	-0.0819843	-0.205801	-0.179264
TraesCS1A02G063500	-0.0320968	-0.0413173	-0.0941509	0.10061	-0.0273829	-0.0740338	-0.0331363	0.0253163	-0.103492	-0.00943377	-0.150858	0.0564357	0.18132	-0.0691101	-0.130302	-0.00174632	-0.266903	0.0912694	0.032669	-0.308259	-0.055264	-0.250075	-0.328813	0.105379	-0.0519277	-0.0416564	0.114954	-0.141684	-0.0718201	-0.327846	0.0110351	-0.0105884	0.412153	-0.271051	-0.388993	0.0678916	0.0196696	-0.2222	0.0141708	0.252428	-0.0158797	0.0225116	0.00565687	0.00643457	-0.286534	0.178218	-0.00594838	0.240594	0.149477
TraesCS1A02G063600	-0.258849	0.159325	-0.126443	-0.206551	-0.0893988	0.22889	0.222373	0.0566806	0.129995	0.198968	0.148308	-0.24041	0.0901417	-0.0537506	-0.126008	0.13471	0.183438	-0.0490874	-0.375253	0.0251589	-0.117304	0.00474609	0.278887	0.026269	0.0341187	-0.412451	-0.00131993	0.255098	-0.278087	0.163691	0.0595387	0.184522	-0.0595336	0.249712	0.246348	-0.0901217	0.0216862	0.315613	0.371561	-0.232807	-0.332297	0.0872813	0.167984	0.182833	0.117905	-0.122731	0.0958882	-0.136506	-0.138386
TraesCS1A02G064000	0.513463	-0.371945	0.210655	0.587458	0.575383	-0.450364	-0.431381	0.362074	0.386004	-0.440076	0.641249	-0.497972	0.11492	0.551928	-0.68413	-0.463309	-0.724714	-0.692897	0.0713996	-0.691124	-0.401916	-0.408758	-0.364316	-0.207141	-0.22868	-0.0688378	0.803625	-0.192741	0.200294	0.054364	-0.287607	0.771673	0.175563	-0.577739	-0.412166	0.598063	0.759495	-0.474865	-0.333935	-0.506832	-0.179589	-0.292268	-0.486397	0.0368589	-0.430787	-0.601928	0.75636	0.652483	0.61639
TraesCS1A02G064100	-0.137269	0.234997	-0.281713	0.0467191	-0.0650722	0.076099	0.246579	-0.080688	0.0650484	0.192742	0.021299	-0.339759	0.285252	-0.137279	-0.596664	0.222844	-0.181647	-0.415264	-0.409952	-0.299278	-0.22794	-0.402243	0.0288344	0.288218	0.353381	-0.40111	0.319717	0.34501	-0.379078	0.0695141	0.393699	0.29224	0.122437	0.00300945	0.147697	-0.00147157	0.256962	0.21888	0.296194	-0.484056	-0.443756	0.277042	0.19445	0.153439	-0.221568	-0.330133	0.130645	0.214198	0.255727
TraesCS1A02G064800	0.241028	-0.226761	0.435404	0.0906739	0.26396	-0.157496	-0.259972	0.247698	0.138632	-0.115613	0.365502	-0.0940945	-0.158512	0.300648	0.0724161	-0.284337	0.109473	-0.123854	0.180602	0.193839	0.233346	0.407962	0.291344	-0.398089	-0.176369	0.124807	0.176047	-0.0523893	0.261675	0.466603	-0.310803	0.19267	-0.337665	0.232723	0.260281	0.291293	0.200776	-0.107714	-0.105625	-0.129641	0.177802	-0.35123	-0.289564	0.0974364	0.450747	0.04612	0.263647	-0.0112817	-0.0376427
TraesCS1A02G064900	0.0439105	0.0937984	-0.0332717	0.0326435	-0.0539199	0.0635779	0.0507871	-0.0268497	-0.0152893	0.201898	-0.033214	-0.0395476	0.120156	-0.0741888	-0.255935	0.0988621	-0.143409	-0.242383	0.0038158	-0.0744718	0.101855	-0.17773	-0.10136	0.0915325	0.138887	-0.0211891	0.234936	0.187439	-0.106946	0.00840878	0.184013	0.0556997	0.0989114	0.00260034	0.0107791	0.127599	0.180397	-0.0756427	0.00280839	-0.0850797	-0.0933083	0.107875	0.0539664	0.00300269	-0.0325714	0.0137458	0.0165773	0.189115	0.156242
TraesCS1A02G065000	-0.0573839	0.0300573	0.32246	-0.217879	0.0359348	0.135803	0.0168825	0.0556072	0.0715351	0.123226	0.0783703	0.0349414	-0.253544	0.0383756	0.314819	-0.0314616	0.511492	0.0722885	-0.00324349	0.520181	0.248696	0.608963	0.633824	-0.290591	-0.139889	0.106697	-0.199991	0.151144	0.115145	0.561015	-0.169205	-0.108209	-0.545535	0.572322	0.580136	-0.0898654	-0.0756097	0.263058	0.099285	-0.0908655	0.163549	-0.176391	-0.0264201	0.109357	0.736975	0.364059	-0.0137384	-0.386134	-0.365346
TraesCS1A02G065300	0.513265	-0.494688	0.404506	0.381724	0.583039	-0.439361	-0.448782	0.63017	0.566521	-0.362002	0.534195	-0.627814	0.233873	0.636227	-0.453485	-0.572245	-0.38168	-0.456544	0.0751151	-0.377441	-0.328108	-0.0767183	0.0119415	-0.56005	-0.353886	0.0753716	0.653508	-0.10661	0.358136	0.377547	-0.479677	0.654059	-0.218521	-0.15259	-0.100828	0.613867	0.701826	-0.303582	-0.0644213	-0.451507	-0.0999459	-0.498153	-0.557444	0.419077	0.0390502	-0.406945	0.7237	0.324082	0.290497
TraesCS1A02G065400	-0.720865	0.928389	-0.719599	-0.784572	-0.813958	0.844822	0.880314	-0.771546	-0.497416	0.921681	-0.368744	0.176154	-0.267265	-0.771331	-0.00136929	0.876452	0.504112	-0.000493425	-0.621635	0.36733	0.152757	-0.191269	0.241551	0.488963	0.208465	-0.424584	-0.360664	0.869154	-0.718052	-0.179317	0.769874	-0.477968	0.0846474	0.528576	0.4318	-0.712503	-0.205055	0.699309	0.331665	-0.0516989	-0.453362	0.841329	0.839491	-0.388444	0.0833894	0.112756	-0.636298	-0.476567	-0.547519
TraesCS1A02G065600	0.162989	-0.334389	0.472458	0.20406	0.231316	-0.294972	-0.349119	0.321667	0.044406	-0.317051	-0.0785289	0.252982	0.074742	0.187327	0.426793	-0.311471	0.130732	0.365135	0.372794	0.220358	0.220735	0.540014	0.188991	-0.26149	0.0330633	0.35358	-0.194631	-0.456074	0.34835	0.214018	-0.354484	-0.128527	-0.203118	0.046164	0.0535651	0.154092	-0.30271	-0.173686	0.0129226	0.283522	0.511387	-0.420222	-0.304806	0.276022	0.328864	0.376879	0.0173881	-0.0555438	-0.019163
TraesCS1A02G065700	-0.516708	0.498022	-0.341535	-0.567686	-0.491159	0.594642	0.5766	-0.291563	-0.171501	0.650698	-0.222629	-0.187192	0.00371469	-0.462492	-0.0910131	0.518483	0.489246	-0.13987	-0.519401	0.346488	0.141172	0.0140995	0.455186	0.203658	0.263986	-0.473394	-0.178382	0.694265	-0.531982	0.249995	0.461553	-0.125162	-0.184207	0.645707	0.617574	-0.394753	-0.113379	0.60484	0.496005	-0.277911	-0.486654	0.41577	0.527488	0.0581202	0.331872	0.119763	-0.313851	-0.362449	-0.370551
TraesCS1A02G065800	0.562273	-0.56418	0.543545	0.555563	0.475976	-0.563415	-0.618621	0.314404	0.159808	-0.607696	0.104256	0.355902	0.00696245	0.415634	0.28727	-0.497355	-0.23588	0.0934691	0.729707	0.0358727	0.252206	0.276464	-0.237348	-0.0997424	-0.00506795	0.530746	0.0204148	-0.686771	0.617269	0.068792	-0.419702	0.00831801	-0.121438	-0.33203	-0.232239	0.404501	-0.165993	-0.561159	-0.51287	0.252571	0.587883	-0.511413	-0.496912	-0.0246135	0.0321858	0.0775655	0.196912	0.28443	0.396963
TraesCS1A02G066000	0.462689	-0.57152	0.60652	0.282419	0.5506	-0.421502	-0.530132	0.649025	0.56464	-0.483753	0.432765	-0.202211	0.106504	0.630336	0.209532	-0.616887	-0.0021088	0.108361	0.333036	0.0372071	-0.0686686	0.446537	0.207307	-0.626805	-0.393377	0.335671	0.138714	-0.43846	0.563909	0.392905	-0.703594	0.306695	-0.370624	0.0130559	0.000157187	0.457753	0.172738	-0.270832	-0.0531548	-0.00990336	0.328836	-0.673476	-0.563762	0.43488	0.341096	-0.0818774	0.482187	0.00307336	0.0213669
TraesCS1A02G066100	-0.774784	0.967652	-0.717885	-0.774501	-0.811691	0.838058	0.890045	-0.890182	-0.563441	0.838947	-0.331749	0.389941	-0.448567	-0.794652	0.153452	0.906825	0.583857	0.0740665	-0.60259	0.44748	0.179952	-0.0868776	0.269602	0.604674	0.217105	-0.432122	-0.532036	0.774885	-0.706348	-0.22414	0.749833	-0.554792	0.0623793	0.494342	0.434972	-0.818616	-0.368197	0.739791	0.205691	-0.0067505	-0.347003	0.871147	0.871925	-0.563011	0.075207	0.143237	-0.687369	-0.550755	-0.565561
TraesCS1A02G066200	0.674529	-0.574992	0.480264	0.70412	0.63146	-0.607395	-0.624874	0.583171	0.495551	-0.501833	0.478763	-0.327211	0.375434	0.600636	-0.491502	-0.583448	-0.664279	-0.464868	0.439297	-0.526453	-0.0216446	-0.185993	-0.381778	-0.235661	-0.0825529	0.129412	0.757801	-0.446785	0.376166	0.158115	-0.375194	0.66724	0.17306	-0.433946	-0.363376	0.819436	0.557465	-0.706783	-0.299626	-0.165835	0.0582216	-0.54566	-0.566332	0.242606	-0.198579	-0.366417	0.682654	0.763982	0.745253
TraesCS1A02G066300	0.25149	-0.367523	0.0474379	0.382227	0.388145	-0.309452	-0.275742	0.561988	0.416696	-0.335355	0.247846	-0.478346	0.546635	0.391676	-0.472574	-0.38213	-0.512698	-0.241789	-0.122895	-0.607082	-0.655975	-0.379849	-0.210606	-0.195075	-0.156876	-0.0984364	0.448342	-0.15472	0.0920334	-0.0638763	-0.288326	0.545009	0.117097	-0.468169	-0.379606	0.403331	0.428779	-0.180267	0.176599	-0.360035	-0.137834	-0.21117	-0.380974	0.539374	-0.411646	-0.540385	0.510194	0.339286	0.373186
TraesCS1A02G066400	0.261878	-0.144132	0.249711	0.294423	0.321867	-0.245105	-0.202958	0.195605	0.300701	-0.245031	0.264506	-0.0136696	0.0899459	0.272421	-0.0818007	-0.209095	-0.0976746	-0.205449	0.063356	-0.0460881	-0.177606	0.145159	0.152477	-0.111951	0.077786	0.209125	0.117366	-0.0922925	0.21987	0.259808	-0.152412	0.207132	-0.261879	-0.117864	0.103699	0.210728	0.192481	-0.0147901	-0.0596028	-0.329646	0.223592	-0.133608	-0.278123	0.235505	0.0459504	-0.252641	0.25178	0.0528494	0.198268
TraesCS1A02G066700	-0.327413	0.263128	-0.275682	-0.318631	-0.426125	0.249032	0.265093	-0.368287	-0.436462	0.289363	-0.518294	0.344981	-0.132417	-0.444786	0.272124	0.32069	0.161719	0.326266	-0.0226259	0.159197	0.142963	-0.0481314	-0.128117	0.180902	0.0441073	0.0657358	-0.37164	0.122614	-0.195301	-0.383644	0.257284	-0.534016	0.223702	0.0413416	-0.130799	-0.369358	-0.263378	0.0953928	0.0020452	0.438747	0.0980859	0.339698	0.294845	-0.269543	-0.0452848	0.470414	-0.541165	-0.232439	-0.286947
TraesCS1A02G066800	-0.279859	0.490144	-0.345572	-0.604682	-0.557803	0.467405	0.423349	-0.549193	-0.332628	0.520652	-0.169405	0.41606	-0.464009	-0.397168	0.456233	0.45776	0.468606	0.275736	-0.0195595	0.564776	0.39353	0.0735778	0.0448758	0.121566	-0.000284592	0.100366	-0.471725	0.412691	-0.149996	-0.247239	0.351338	-0.589417	-0.0837283	0.35886	0.207362	-0.451215	-0.186665	0.287358	-0.193747	0.334616	0.0577144	0.471677	0.444108	-0.544718	0.177272	0.0294731	-0.580903	-0.50845	-0.548359
TraesCS1A02G066900	-0.191364	0.353477	-0.256473	-0.378492	-0.116819	0.345245	0.381018	-0.0768597	0.318484	0.393095	0.417907	-0.413663	-0.14863	0.0188323	-0.278997	0.215708	0.227595	-0.306642	-0.558181	0.0514127	-0.240084	-0.126951	0.344975	-0.119727	-0.173498	-0.38362	0.148774	0.596202	-0.28063	0.203363	0.121978	0.258429	-0.223334	0.358442	0.346211	-0.117901	0.418762	0.45956	0.250302	-0.508201	-0.488719	0.238376	0.234668	0.0237947	0.128605	-0.413756	0.19558	-0.265755	-0.296391
TraesCS1A02G067200	-0.485676	0.575633	-0.437365	-0.479048	-0.455375	0.556978	0.549594	-0.549284	-0.240192	0.507358	-0.168377	0.114445	-0.303242	-0.459879	-0.00556483	0.542248	0.32296	-0.0815591	-0.44185	0.206617	0.037905	-0.101808	0.166626	0.346679	0.0357282	-0.333822	-0.246477	0.512429	-0.461427	-0.0769504	0.41929	-0.24639	0.0488288	0.295627	0.269466	-0.522548	-0.138699	0.45054	0.159036	-0.108911	-0.336722	0.507515	0.522328	-0.359153	0.0370259	0.131529	-0.329939	-0.304133	-0.345512
TraesCS1A02G067300	0.0537835	-0.116752	0.488783	-0.156917	0.164677	-0.0124678	-0.122149	0.0946977	0.148019	-0.128422	0.186897	0.234125	-0.348512	0.189468	0.667553	-0.170757	0.667444	0.296009	0.150525	0.704474	0.228916	0.920408	0.753585	-0.378943	-0.158531	0.347062	-0.464698	-0.0964393	0.373703	0.633655	-0.38764	-0.199317	-0.787401	0.56182	0.628601	-0.102739	-0.325295	0.282074	0.0103049	-0.0257668	0.459591	-0.341788	-0.158089	0.131466	0.825014	0.298451	-0.0233673	-0.569954	-0.45481
TraesCS1A02G067462	-0.313743	0.278823	-0.193291	-0.113947	-0.299937	0.197698	0.255961	-0.422115	-0.4408	0.202461	-0.434024	0.284112	-0.069316	-0.456145	0.0358942	0.362669	0.0830561	0.0643179	-0.0681037	0.0522915	0.202068	-0.0236308	-0.055422	0.424513	0.242988	-0.111129	-0.224907	0.0728815	-0.282222	-0.151036	0.343631	-0.316082	0.240781	0.0629105	0.0268499	-0.315781	-0.337679	0.0831895	0.0742987	0.194266	-0.0346474	0.279481	0.337697	-0.202121	-0.0386212	0.552401	-0.419167	0.00736708	-0.0102683
TraesCS1A02G067900	-0.204535	0.391445	-0.201442	-0.372684	-0.188899	0.352777	0.358881	-0.317935	0.0803022	0.305673	0.319367	0.0619046	-0.279861	-0.100408	0.108085	0.301143	0.392657	-0.0908439	-0.29009	0.307836	0.0128286	0.116319	0.313395	0.148829	-0.0760869	-0.202716	-0.209414	0.381523	-0.175347	0.145862	0.150629	-0.0170706	-0.241361	0.37531	0.376403	-0.276764	-0.0318846	0.40534	0.053834	-0.232185	-0.220292	0.259329	0.329501	-0.239846	0.193853	-0.265804	-0.0525911	-0.351948	-0.298193
TraesCS1A02G068000	-0.326233	0.189704	-0.487986	0.0911522	-0.247724	0.0725099	0.233977	-0.196215	-0.333305	0.0649921	-0.40268	-0.0136684	0.380201	-0.379646	-0.330773	0.278899	-0.352925	0.15135	-0.333561	-0.520859	-0.384741	-0.517388	-0.339599	0.452543	0.432868	-0.262688	0.00508306	-0.0123242	-0.434573	-0.531093	0.415575	-0.0647424	0.616126	-0.446606	-0.39344	-0.185498	-0.150049	0.0788879	0.341032	0.0873697	-0.183256	0.400727	0.230891	0.108368	-0.633614	0.0077959	-0.223348	0.234849	0.238034
TraesCS1A02G068300	-0.15458	0.228398	0.0169088	-0.193986	-0.0710209	0.226744	0.245211	-0.105211	0.133155	0.21012	0.133933	-0.111317	-0.0221238	-0.0865063	-0.0207999	0.208046	0.437468	-0.218585	-0.282839	0.381874	0.0782541	0.288495	0.597691	0.0993126	0.29968	-0.187299	-0.13093	0.372257	-0.161854	0.541847	0.201602	0.0765587	-0.493252	0.532312	0.723314	-0.160354	-0.0631962	0.492518	0.282655	-0.478964	-0.185515	0.108658	0.199623	0.166372	0.439358	-0.168422	-0.0220533	-0.288647	-0.137464
TraesCS1A02G068400	-0.0527358	0.267528	-0.155481	-0.100255	-0.35053	0.168916	0.128981	-0.411839	-0.455271	0.301972	-0.325124	0.436823	-0.159429	-0.361694	0.105741	0.301199	-0.0176551	0.0514778	0.249365	0.182772	0.519116	-0.107056	-0.293761	0.298612	0.29005	0.16949	-0.0777738	0.104922	-0.111851	-0.269895	0.423215	-0.404807	0.269646	-0.00300149	-0.0538639	-0.12014	-0.142377	-0.151001	-0.266164	0.35869	0.153556	0.304864	0.243468	-0.444992	-0.0659898	0.199113	-0.44248	0.0931252	0.0246804
TraesCS1A02G068900	-0.0597683	0.319918	-0.12691	-0.340884	-0.248632	0.316603	0.21551	-0.228423	-0.100503	0.429861	0.120576	0.0626984	-0.280228	-0.11931	0.0118668	0.215799	0.179217	-0.160404	-0.0489557	0.260846	0.279936	-0.0264356	0.0357681	-0.0480504	-0.219804	-0.0434456	0.0813069	0.419845	-0.112341	0.0376026	0.166542	-0.101493	-0.0582734	0.294594	0.187635	-0.0693665	0.187817	0.0841404	-0.134915	-0.0223471	-0.122985	0.212622	0.200031	-0.343246	0.186215	-0.135742	-0.0981643	-0.130976	-0.262171
TraesCS1A02G069300	-0.0415537	0.244076	-0.231649	-0.176338	0.000570199	0.22056	0.210897	-0.132747	0.0863078	0.250438	0.460922	-0.432402	-0.238347	0.0812432	-0.491227	0.097021	-0.126666	-0.58552	-0.389282	-0.240663	-0.2706	-0.371829	-0.0370934	-0.0475529	-0.520749	-0.4029	0.442291	0.466258	-0.224017	0.0347315	0.0163041	0.426649	0.050321	0.0455418	-0.0157623	0.0313635	0.593221	0.0862	-0.112519	-0.47285	-0.555987	0.15608	0.120353	-0.293161	-0.125787	-0.454017	0.336658	0.0965809	-0.0425559
TraesCS1A02G069400	0.0103116	0.085188	-0.338297	0.113252	0.0745429	0.0256197	0.082612	-0.016971	0.0735596	0.0144798	0.29009	-0.407378	0.0930951	0.0901544	-0.665733	0.00691873	-0.529482	-0.534789	-0.349046	-0.664351	-0.556827	-0.685564	-0.406232	0.0933052	-0.314924	-0.366279	0.522798	0.200969	-0.241526	-0.319444	0.0567083	0.459842	0.414992	-0.449752	-0.454266	0.123892	0.596236	-0.108631	-0.0713359	-0.389153	-0.484884	0.196231	-0.00949765	-0.106976	-0.602847	-0.549346	0.352533	0.360957	0.258316
TraesCS1A02G069600	0.897982	-0.763973	0.637577	0.796083	0.766836	-0.808086	-0.827164	0.715564	0.563908	-0.689596	0.537922	-0.210886	0.280543	0.796675	-0.245009	-0.789745	-0.668792	-0.25851	0.664804	-0.423132	-0.0359578	-0.0396588	-0.405579	-0.485821	-0.166536	0.510339	0.67711	-0.637078	0.7035	0.13671	-0.571563	0.537085	-0.00329529	-0.553693	-0.447796	0.913747	0.524682	-0.801269	-0.46103	-0.0479992	0.386835	-0.698386	-0.798385	0.280986	-0.175864	-0.418528	0.708257	0.649386	0.659272
TraesCS1A02G069700	-0.00564032	-0.00853091	0.0382473	-0.0562678	-0.0712432	-0.0313199	-0.027301	-0.0884633	-0.144564	-0.114646	-0.0687118	0.329194	-0.0953429	-0.0359845	0.469765	0.00695727	0.247708	0.408776	0.161533	0.317491	0.0880995	0.313034	0.12874	-0.00899413	0.189183	0.299758	-0.410237	-0.174131	0.165152	-0.0333836	-0.0087568	-0.314443	-0.202394	0.0466867	0.112706	-0.166263	-0.344776	0.117299	-0.0596145	0.226462	0.361706	0.00984144	-0.00670088	-0.0140949	0.102995	-0.0457124	-0.243964	-0.290993	-0.189323
TraesCS1A02G070100	0.182663	-0.27222	0.464912	0.0824683	0.334675	-0.135153	-0.283939	0.269	0.178669	-0.273373	0.201469	-0.00074887	-0.136295	0.312228	0.275548	-0.347773	0.170566	0.0568236	0.151694	0.158616	-0.0780399	0.51773	0.351315	-0.436105	-0.457465	0.286115	-0.0698831	-0.211079	0.371213	0.407323	-0.521994	0.0779442	-0.393994	0.130293	0.132555	0.106754	0.0283369	-0.0561741	-0.0519364	-0.0590368	0.326513	-0.409828	-0.343405	0.192183	0.445425	0.265974	0.217736	-0.179412	-0.18064
TraesCS1A02G070200	-0.304301	0.513095	-0.515166	-0.288245	-0.494111	0.4567	0.441044	-0.594957	-0.37086	0.423133	-0.226	0.436187	-0.0853177	-0.489734	0.0330527	0.557356	0.0855459	-0.0528171	-0.103472	0.129334	0.179989	-0.327905	-0.273587	0.662126	0.24265	-0.204492	-0.266739	0.316218	-0.386325	-0.417851	0.550357	-0.334636	0.296097	0.00878796	-0.0214825	-0.379618	-0.253252	0.1689	-0.0990754	0.121732	-0.17159	0.59399	0.531267	-0.472077	-0.291715	-0.170855	-0.489938	-0.0653559	-0.0294654
TraesCS1A02G070300	0.568835	-0.683848	0.424517	0.50618	0.538903	-0.582865	-0.660932	0.669427	0.375425	-0.619279	0.24797	-0.200818	0.227289	0.619449	-0.00978476	-0.683452	-0.485718	0.0831793	0.500637	-0.3452	-0.125968	-0.0440378	-0.383964	-0.488857	-0.272356	0.344967	0.358336	-0.625919	0.54914	-0.0789478	-0.583215	0.322051	0.071693	-0.507986	-0.519628	0.562974	0.242495	-0.617667	-0.295526	0.181731	0.287091	-0.599676	-0.644527	0.257734	-0.21149	-0.256044	0.506111	0.38184	0.323191
TraesCS1A02G070400	0.803571	-0.625214	0.587144	0.577999	0.668027	-0.661191	-0.691749	0.635303	0.586626	-0.514651	0.686798	-0.326862	0.119151	0.76961	-0.241845	-0.703632	-0.489831	-0.298318	0.506804	-0.285851	0.00645325	0.0261776	-0.236687	-0.586173	-0.263843	0.399701	0.68276	-0.405867	0.612392	0.259286	-0.539974	0.582269	-0.123233	-0.3173	-0.254837	0.84964	0.659674	-0.639411	-0.407968	-0.135167	0.243569	-0.636219	-0.696585	0.17651	-0.0170181	-0.514249	0.703622	0.495186	0.464312
TraesCS1A02G070600	0.67456	-0.371946	0.483404	0.417492	0.440135	-0.473205	-0.504483	0.355391	0.353835	-0.29577	0.558969	-0.0691379	0.00468972	0.533197	-0.0929457	-0.445501	-0.307439	-0.225496	0.561229	-0.0619362	0.324006	0.0997798	-0.214064	-0.351935	-0.101243	0.384604	0.499744	-0.313411	0.494026	0.208974	-0.304727	0.347949	-0.0756202	-0.139081	-0.110693	0.672698	0.435377	-0.572122	-0.472855	0.0407146	0.264434	-0.456858	-0.432909	-0.0244474	0.0822714	-0.340043	0.443701	0.425153	0.383991
TraesCS1A02G070700	-0.728591	0.85633	-0.787959	-0.702441	-0.805378	0.780012	0.858592	-0.738824	-0.420493	0.828827	-0.455768	0.0934325	-0.117846	-0.784374	-0.0825812	0.866065	0.384691	0.0483973	-0.629137	0.212289	0.0667238	-0.335641	0.102336	0.577556	0.31759	-0.487874	-0.342056	0.762129	-0.764756	-0.300907	0.806929	-0.427415	0.2399	0.394597	0.301229	-0.696004	-0.224487	0.644955	0.407054	-0.00733912	-0.528202	0.842246	0.842904	-0.3091	-0.0917314	0.0617814	-0.644797	-0.369036	-0.421949
TraesCS1A02G071100	-0.251636	-0.0505371	-0.0622358	0.0111689	-0.0658782	0.122356	0.0821563	0.28531	0.0985475	0.0496966	-0.235082	-0.256565	0.618781	-0.129877	-0.196441	0.0580722	-0.0549583	0.0984891	-0.205493	-0.223705	-0.1113	-0.113868	0.0196668	0.159609	0.218739	-0.424729	0.0238782	-0.0406291	-0.319632	-0.0193219	0.0473527	0.192127	0.265454	0.026135	-0.0385274	0.0210672	-0.126198	0.0628977	0.603591	0.0321958	-0.287959	-0.0313594	0.117562	0.577337	-0.0691116	0.192989	-0.00270212	0.150536	0.144618
TraesCS1A02G071300	-0.0620224	-0.0140626	0.388966	-0.0794725	0.0617394	0.0259977	-0.0527746	-0.0545961	-0.0503621	-0.0550036	-0.0335928	0.382937	-0.274778	-0.0255827	0.53339	-0.0120115	0.518235	0.239049	0.170241	0.563928	0.369407	0.747404	0.541931	-0.0573581	0.0290525	0.195453	-0.431923	-0.131772	0.18944	0.46856	-0.190947	-0.25851	-0.470726	0.442526	0.493387	-0.138718	-0.469009	0.176585	0.00871997	0.0892756	0.399164	-0.206789	-0.0104674	0.0201017	0.645651	0.596868	-0.152889	-0.346044	-0.247339
TraesCS1A02G071400	0.100003	-0.027249	0.134583	-0.0370402	0.14152	0.0767571	-0.0439521	0.152952	0.358013	0.038803	0.345605	-0.142198	-0.0576956	0.206164	-0.100303	-0.103615	0.0237191	-0.294809	-0.055011	0.0266208	-0.0612662	0.0602453	0.1195	-0.161616	-0.264991	-0.0820934	0.170105	0.152271	0.0353858	0.213121	-0.173413	0.261095	-0.176575	0.11382	0.103925	0.152101	0.316751	-0.00189214	-0.0293431	-0.275232	-0.0980452	-0.0954596	-0.094695	0.0418655	0.157406	-0.221546	0.240907	-0.0229597	-0.0260534
TraesCS1A02G071500	0.314398	-0.133093	0.321274	0.146247	0.292707	-0.152316	-0.256983	-0.00526352	0.192808	-0.216167	0.424275	0.190653	-0.444844	0.312777	0.175556	-0.234655	-0.0323039	-0.118077	0.298334	0.103597	0.139494	0.258547	-0.00639976	-0.230099	-0.366393	0.296732	0.0651168	-0.198318	0.363619	0.121722	-0.333263	0.04654	-0.158539	-0.0802679	-0.0631315	0.146832	0.179259	-0.247655	-0.501235	0.0146313	0.308447	-0.229699	-0.256126	-0.306547	0.167561	0.0386634	0.23232	0.0166498	-0.00903842
TraesCS1A02G071600	-0.0418548	0.0515192	0.135843	-0.177825	-0.0405962	0.11709	0.0473636	0.0330091	0.123936	0.13658	0.0131148	0.0315784	-0.115549	-0.00643676	0.189286	0.0263801	0.2762	0.0954832	0.0267185	0.288228	0.249382	0.285936	0.262202	-0.144654	-0.0629134	0.0224154	-0.10777	0.0888888	0.0304544	0.20508	-0.0717865	-0.0984339	-0.185706	0.31969	0.251144	-0.0358101	-0.0558145	0.0888162	0.0630341	0.0889005	0.0347304	-0.0743848	0.0486724	0.0178789	0.390225	0.263828	-0.0244706	-0.182894	-0.211671
TraesCS1A02G071657	-0.299244	0.288278	0.0380586	-0.316433	-0.248414	0.299451	0.24357	-0.213229	-0.138038	0.30714	-0.231026	0.281945	-0.234917	-0.28457	0.348746	0.26442	0.480189	0.270604	-0.120777	0.455895	0.286962	0.440557	0.45688	0.028291	0.156597	0.0464424	-0.383158	0.19971	-0.131161	0.213598	0.139557	-0.374819	-0.222426	0.441697	0.425354	-0.295528	-0.311762	0.337217	0.211793	0.127931	0.184593	0.145858	0.234581	-0.0271604	0.48303	0.57208	-0.329008	-0.386484	-0.374521
TraesCS1A02G071700	0.409438	-0.362212	0.399078	0.263072	0.279692	-0.378571	-0.37542	0.406496	0.300226	-0.150455	0.107793	-0.235888	0.152247	0.312226	-0.109551	-0.356073	-0.215143	-0.0423484	0.357811	-0.0598334	0.254587	0.0827818	-0.0834445	-0.407236	-0.005449	0.274762	0.387832	-0.180817	0.32495	0.205513	-0.225755	0.183159	-0.0485912	-0.00522799	-0.0598969	0.4984	0.332383	-0.392617	-0.0802122	0.104686	0.151577	-0.383686	-0.351433	0.236683	0.176106	0.168	0.262997	0.284908	0.215538
TraesCS1A02G071800	0.675455	-0.603938	0.525793	0.675288	0.60486	-0.762162	-0.644613	0.514736	0.337028	-0.593995	0.262505	-0.159463	0.26567	0.55084	-0.174985	-0.609055	-0.501173	-0.108936	0.497877	-0.323218	-0.0929151	0.03164	-0.214958	-0.405814	0.105789	0.530926	0.434496	-0.519772	0.570371	0.150327	-0.367047	0.315078	-0.0889949	-0.434228	-0.285527	0.636949	0.371224	-0.540072	-0.282284	-0.0363567	0.437353	-0.502311	-0.652834	0.316849	-0.109525	-0.155715	0.456913	0.438729	0.520407
TraesCS1A02G072000	0.676617	-0.739033	0.837963	0.599999	0.77028	-0.682324	-0.796928	0.566786	0.340203	-0.792884	0.465882	0.153963	-0.136529	0.729961	0.321857	-0.788693	-0.162723	0.0133237	0.653154	0.026988	0.0060933	0.576239	0.0705041	-0.550871	-0.427874	0.605664	0.113798	-0.729543	0.823835	0.38982	-0.838221	0.249482	-0.424943	-0.25744	-0.147113	0.53563	0.0918538	-0.527675	-0.507206	0.0223289	0.712246	-0.795501	-0.789692	0.171376	0.283796	0.0821416	0.509427	0.15487	0.240449
TraesCS1A02G072100	0.635076	-0.70308	0.563435	0.608866	0.588257	-0.64635	-0.667487	0.680114	0.465238	-0.586453	0.267874	-0.291482	0.484735	0.573258	-0.137471	-0.647786	-0.473117	0.0111704	0.527285	-0.366781	-0.0294112	0.0656559	-0.254412	-0.439882	-0.0390383	0.4003	0.443478	-0.620742	0.533451	0.153109	-0.503837	0.417817	0.0582605	-0.353578	-0.349644	0.706422	0.303376	-0.632761	-0.0801748	0.131267	0.287591	-0.66217	-0.612243	0.513855	-0.0560561	-0.0713875	0.479912	0.50011	0.505167
TraesCS1A02G072200	-0.371485	0.512796	-0.396895	-0.412213	-0.58204	0.373318	0.409858	-0.659346	-0.609421	0.484865	-0.291441	0.438762	-0.455579	-0.543062	0.217163	0.52208	0.223539	0.247626	-0.0481427	0.279523	0.507118	-0.0782109	-0.149143	0.34099	0.221298	-0.0940429	-0.279141	0.267867	-0.335451	-0.378587	0.514277	-0.521105	0.320572	0.170118	0.0245338	-0.395088	-0.267579	0.118487	-0.178399	0.450713	-0.0379026	0.488198	0.508393	-0.679456	-0.0360412	0.352426	-0.560116	-0.146017	-0.274893
TraesCS1A02G072600	-0.170399	0.390199	-0.479562	-0.192814	-0.302905	0.284796	0.361212	-0.141289	-0.00722699	0.50959	0.122708	-0.386333	0.13961	-0.200973	-0.648814	0.331392	-0.256384	-0.378337	-0.410289	-0.339586	-0.0343818	-0.653133	-0.256042	0.178671	0.13896	-0.482198	0.495164	0.542119	-0.506181	-0.231219	0.484823	0.264464	0.440687	-0.000414339	-0.0731351	0.0742543	0.519073	0.0747155	0.175474	-0.216596	-0.617881	0.416967	0.323845	-0.116253	-0.341187	-0.49694	0.0624517	0.275102	0.126195
TraesCS1A02G072800	0.444551	-0.381994	0.570941	0.199141	0.408991	-0.327525	-0.445643	0.269678	0.196805	-0.388923	0.43901	0.210744	-0.30319	0.477026	0.432893	-0.441998	0.136198	0.0834896	0.505584	0.310827	0.24935	0.54367	0.140921	-0.414111	-0.364738	0.44069	-0.0583106	-0.389527	0.590211	0.326688	-0.557302	0.0558868	-0.430601	0.0678229	0.0712818	0.289049	-0.023792	-0.28323	-0.444397	0.120149	0.480768	-0.513907	-0.414153	-0.0623363	0.383018	0.0157374	0.261151	-0.0789644	-0.0418692
TraesCS1A02G073000	-0.200864	0.145331	0.0226982	-0.208426	-0.0930358	0.171951	0.176485	-0.0520632	0.015825	0.172238	-0.0821084	-0.0702759	-0.0668498	-0.121954	0.0840787	0.125247	0.303895	0.0743147	-0.200341	0.218825	0.0252989	0.227761	0.372372	-0.061091	-0.00252071	-0.0776019	-0.170225	0.21841	-0.108219	0.22242	0.0288398	-0.0697644	-0.219177	0.326075	0.314665	-0.18331	-0.0231735	0.284861	0.221164	-0.0766038	-0.0331611	0.0577425	0.128848	0.133171	0.324101	0.30614	-0.113422	-0.262678	-0.238853
TraesCS1A02G073400	-0.130357	0.195913	-0.138719	-0.297235	-0.222515	0.238728	0.233226	-0.0434991	0.0550484	0.313916	-0.172402	-0.124449	0.0960728	-0.159456	0.0278415	0.189208	0.220871	0.0446251	-0.152847	0.202751	0.0303977	-0.00805524	0.164743	-0.0722729	0.0252492	0.0206702	-0.0978827	0.338597	-0.118449	0.069596	0.163804	-0.137982	-0.155433	0.286292	0.230403	-0.164995	0.0625849	0.249727	0.26879	-0.0477903	-0.108576	0.173907	0.173095	0.17381	0.157987	0.00239042	-0.216025	-0.256583	-0.262901
TraesCS1A02G073500	0.342321	-0.321534	0.368177	0.242903	0.363383	-0.290806	-0.326767	0.443935	0.411259	-0.203039	0.262896	-0.275104	0.189644	0.392501	-0.134451	-0.374456	-0.160569	-0.130358	0.176827	-0.115722	-0.0593401	0.0976655	0.049242	-0.39155	-0.206206	0.144368	0.344766	-0.147919	0.277186	0.264311	-0.347888	0.316688	-0.13379	-0.0252705	-0.0376139	0.424654	0.334893	-0.253126	-0.0136611	-0.101657	0.0806809	-0.38028	-0.357271	0.305244	0.162845	-0.11007	0.407198	0.18763	0.163665
TraesCS1A02G074400	-0.793515	0.654503	-0.618679	-0.569444	-0.573395	0.646147	0.744615	-0.417598	-0.283449	0.5858	-0.343172	-0.0266902	0.104757	-0.617595	-0.0883861	0.65595	0.415759	0.0892924	-0.805852	0.0939023	-0.289571	-0.150572	0.378378	0.456916	0.280152	-0.637007	-0.404951	0.619787	-0.740143	-0.113323	0.527167	-0.210407	0.0778165	0.353972	0.336797	-0.642579	-0.274151	0.781906	0.671688	-0.210704	-0.495336	0.653965	0.651951	0.100312	-0.0195526	0.124723	-0.418862	-0.442611	-0.391869
TraesCS1A02G074800	0.748213	-0.69075	0.520095	0.819516	0.747118	-0.752533	-0.758095	0.613484	0.389278	-0.766837	0.519413	-0.111523	0.255696	0.712264	-0.250693	-0.721466	-0.681425	-0.282446	0.523747	-0.500655	-0.229821	-0.0826469	-0.396778	-0.293647	-0.141707	0.370763	0.545082	-0.658683	0.583878	0.0515019	-0.529826	0.551345	0.0384739	-0.67903	-0.485788	0.738746	0.416419	-0.681696	-0.45014	-0.154052	0.382407	-0.57905	-0.749016	0.245012	-0.326852	-0.529283	0.648593	0.607395	0.68584
TraesCS1A02G075000	0.438986	-0.625627	0.500567	0.420602	0.576436	-0.483324	-0.516411	0.798523	0.570522	-0.490853	0.260188	-0.504203	0.489841	0.59033	-0.162828	-0.629938	-0.24369	-0.0411047	0.167472	-0.280446	-0.315787	0.152556	0.123641	-0.564495	-0.190546	0.197358	0.365435	-0.379039	0.422316	0.370278	-0.57809	0.489186	-0.239022	-0.126914	-0.0846135	0.540676	0.287609	-0.262236	0.204403	-0.198031	0.110011	-0.63632	-0.583549	0.733856	0.131864	-0.127824	0.591568	0.216339	0.239146
TraesCS1A02G075100	0.610037	-0.803724	0.520801	0.783215	0.705794	-0.740061	-0.756321	0.745764	0.425603	-0.804142	0.24243	-0.229199	0.486737	0.634555	-0.219268	-0.739138	-0.660246	-0.108835	0.497106	-0.561249	-0.240664	-0.0933782	-0.421928	-0.268663	-0.120458	0.217529	0.457824	-0.766561	0.504467	0.00526212	-0.595988	0.535939	0.158197	-0.648108	-0.56236	0.687512	0.223839	-0.697058	-0.19957	0.00797917	0.255731	-0.670169	-0.703479	0.440328	-0.327411	-0.193731	0.587112	0.622983	0.675838
TraesCS1A02G075500	-0.434807	0.422119	-0.296455	-0.546443	-0.330714	0.500707	0.476742	-0.211237	-0.0234723	0.458906	-0.0670058	-0.11589	-0.184113	-0.260597	0.0736327	0.344651	0.454531	0.0385617	-0.536901	0.255426	-0.204624	0.0849483	0.452891	-0.0417604	-0.162907	-0.234485	-0.26644	0.548494	-0.323398	0.113226	0.156632	-0.17383	-0.240553	0.443416	0.378678	-0.421668	-0.000750314	0.589617	0.36653	-0.218589	-0.254536	0.337464	0.334118	0.0569923	0.280738	0.0515106	-0.179628	-0.532157	-0.550626
TraesCS1A02G075600	-0.571476	0.485373	-0.250045	-0.486535	-0.36571	0.539486	0.560839	-0.281094	-0.112576	0.489769	-0.236421	-0.157541	-0.0023146	-0.432096	-0.0597165	0.479061	0.563712	-0.110494	-0.63309	0.319149	-0.0565825	0.195893	0.673248	0.223873	0.198177	-0.455377	-0.287863	0.592209	-0.506039	0.392347	0.351231	-0.0917572	-0.301918	0.653722	0.69802	-0.484012	-0.200349	0.718077	0.609484	-0.383698	-0.402768	0.338765	0.488828	0.195489	0.426116	0.28331	-0.263223	-0.432888	-0.383953
TraesCS1A02G075700	0.456998	-0.592789	0.49033	0.508333	0.653791	-0.481158	-0.499549	0.760354	0.745125	-0.536851	0.470147	-0.523681	0.507049	0.635967	-0.307716	-0.595638	-0.349438	-0.220984	0.124312	-0.420191	-0.359072	0.0697502	0.0416863	-0.40501	-0.141468	0.0272613	0.445148	-0.403731	0.341484	0.357135	-0.562475	0.676825	-0.121693	-0.217117	-0.141431	0.598074	0.373407	-0.3058	0.187317	-0.31937	-0.00186835	-0.609187	-0.546171	0.697493	0.00320099	-0.24745	0.684033	0.356588	0.414456
TraesCS1A02G075800	0.690584	-0.714782	0.769816	0.664176	0.878136	-0.662559	-0.709734	0.739698	0.699512	-0.696294	0.646494	-0.454974	0.174768	0.820432	-0.267507	-0.782028	-0.355234	-0.430499	0.327167	-0.29508	-0.233714	0.275536	0.139836	-0.571885	-0.35086	0.256662	0.574069	-0.467547	0.604164	0.605469	-0.739306	0.725133	-0.37524	-0.205083	-0.0395601	0.71473	0.521952	-0.44358	-0.183818	-0.44881	0.188934	-0.795031	-0.764924	0.468886	0.211995	-0.181973	0.860751	0.393197	0.459221
TraesCS1A02G076000	-0.594689	0.565651	-0.547732	-0.492735	-0.438392	0.58027	0.628556	-0.409488	-0.202763	0.482832	-0.100456	-0.135064	-0.0486779	-0.445576	-0.159524	0.536033	0.3095	-0.150556	-0.710234	0.0476055	-0.342859	-0.195631	0.286296	0.366157	0.100586	-0.566058	-0.249226	0.609415	-0.608343	-0.0587622	0.416771	-0.0535156	-0.00533535	0.26982	0.293373	-0.510748	-0.0805697	0.650004	0.434248	-0.359409	-0.507195	0.569968	0.52919	-0.0658926	-0.0633139	-0.153901	-0.264944	-0.35829	-0.316124
TraesCS1A02G076100	0.347264	-0.301219	0.368489	0.319642	0.464062	-0.302063	-0.290109	0.353173	0.536139	-0.386454	0.440206	-0.122264	0.136024	0.442996	0.0120838	-0.343918	0.0104595	-0.134152	0.0752335	0.0258311	-0.274007	0.294204	0.321365	-0.213888	0.0688323	0.221702	0.052418	-0.187196	0.344881	0.438654	-0.317595	0.315743	-0.471396	-0.0221396	0.23083	0.266031	0.139332	0.0557557	0.0310408	-0.421976	0.22265	-0.306243	-0.3678	0.387265	0.181676	-0.389554	0.380111	-0.0483231	0.179784
TraesCS1A02G076400	0.308672	-0.114974	0.234159	0.108674	0.201378	-0.152317	-0.215463	-0.0717597	-0.00850119	-0.131598	0.301594	0.0540993	-0.365062	0.224128	0.0287842	-0.18758	-0.0945271	-0.258128	0.275748	0.0464538	0.152582	0.0873651	-0.105596	-0.195934	-0.353337	0.234752	0.184194	-0.0595319	0.30053	0.0957806	-0.218111	0.0834645	-0.126666	-0.0649039	-0.087429	0.181805	0.288399	-0.281292	-0.521177	-0.0168507	0.131328	-0.170004	-0.189933	-0.374106	0.0812602	0.0428034	0.17601	0.108285	0.0409585
TraesCS1A02G076700	0.585771	-0.449397	0.504855	0.388782	0.651057	-0.390571	-0.461058	0.600371	0.731074	-0.377315	0.878369	-0.563197	0.117802	0.738779	-0.349782	-0.571816	-0.273407	-0.496318	0.126889	-0.246048	-0.219883	0.0968866	0.120493	-0.556593	-0.352432	0.0748782	0.620182	-0.133426	0.401466	0.49754	-0.542093	0.769661	-0.312946	-0.0755427	0.0320655	0.665788	0.725872	-0.28277	-0.131615	-0.512277	-0.0494321	-0.538689	-0.544985	0.348704	0.148761	-0.551557	0.801837	0.287999	0.306391
TraesCS1A02G076900	0.270964	-0.253001	-0.0422831	0.351766	0.290757	-0.29448	-0.194495	0.462476	0.501267	-0.192481	0.181115	-0.423064	0.558305	0.309534	-0.536397	-0.260906	-0.549898	-0.256013	-0.0926507	-0.581518	-0.516189	-0.504982	-0.317832	-0.107144	0.0498703	-0.0517223	0.487312	-0.0570038	0.0412636	-0.155018	-0.0878977	0.437371	0.204887	-0.456002	-0.382263	0.41809	0.490133	-0.190045	0.166923	-0.29719	-0.161683	-0.0718598	-0.28514	0.472465	-0.478007	-0.553218	0.412699	0.367994	0.412009
TraesCS1A02G077200	0.551852	-0.497947	0.449386	0.498499	0.593896	-0.455051	-0.497149	0.417825	0.550494	-0.518562	0.472582	-0.257164	0.0917288	0.573972	-0.213799	-0.509487	-0.331668	-0.480689	0.309563	-0.200166	-0.147838	0.0222224	-0.0957818	-0.226826	-0.170085	0.137869	0.40482	-0.311924	0.425626	0.309109	-0.434824	0.506763	-0.250389	-0.253019	-0.0938089	0.508845	0.363386	-0.369955	-0.310946	-0.404215	0.0534489	-0.46407	-0.499146	0.138766	-0.0334338	-0.353016	0.584315	0.338078	0.439951
TraesCS1A02G077500	0.339474	-0.266234	0.00581802	0.486531	0.138889	-0.399101	-0.340335	0.0258337	-0.159223	-0.330881	-0.0760048	0.22077	0.166269	0.0852076	-0.171998	-0.180825	-0.638442	-0.0554954	0.458496	-0.44113	0.0851342	-0.418124	-0.759361	0.204177	0.203659	0.22333	0.263991	-0.441186	0.16614	-0.51163	0.052836	0.0320801	0.538554	-0.695534	-0.665111	0.311668	0.117718	-0.620688	-0.446618	0.318974	0.218728	-0.0368841	-0.223708	-0.219774	-0.617431	-0.142467	0.0114651	0.573804	0.564856
TraesCS1A02G077600	0.135191	-0.00189889	0.159499	-0.148502	0.154555	0.0260137	-0.0294592	0.0995529	0.3351	-0.0164487	0.425608	0.0548105	-0.315026	0.276299	0.280709	-0.133057	0.313887	-0.0176427	-0.0322916	0.355451	-0.142883	0.338568	0.377863	-0.318012	-0.339455	0.213135	-0.143223	0.141771	0.261661	0.293185	-0.275309	-0.000151599	-0.566116	0.240531	0.297337	-0.006816	0.131861	0.240286	-0.11174	-0.274662	0.201884	-0.0928494	-0.150661	0.00399961	0.326785	-0.396872	0.152978	-0.421127	-0.318986
TraesCS1A02G077700	0.363506	-0.0467739	0.073749	0.238998	0.294063	-0.170895	-0.15489	0.0760085	0.314362	-0.0865339	0.682143	-0.2217	-0.157865	0.368787	-0.441851	-0.174711	-0.365303	-0.576345	0.0397387	-0.303788	-0.0661463	-0.287244	-0.235692	-0.0720167	-0.251951	-0.101588	0.57103	0.0689682	0.0968095	0.038863	-0.103664	0.51775	0.0802403	-0.211274	-0.169655	0.406345	0.636981	-0.28262	-0.396843	-0.353198	-0.213436	-0.0829277	-0.166625	-0.263011	-0.197428	-0.5855	0.522336	0.381874	0.340878
TraesCS1A02G078700	0.391433	-0.467223	0.33749	0.372299	0.489767	-0.404702	-0.411347	0.581411	0.461272	-0.388124	0.373808	-0.316159	0.286034	0.51011	-0.181656	-0.507415	-0.302912	-0.108605	0.102043	-0.330971	-0.414054	0.00858508	-0.010759	-0.429431	-0.235031	0.171207	0.332818	-0.268656	0.32998	0.148724	-0.468198	0.420787	-0.124333	-0.271247	-0.221282	0.475483	0.383741	-0.237802	0.0164639	-0.202298	0.145932	-0.404016	-0.508203	0.440841	-0.0455331	-0.293469	0.506418	0.19042	0.237754
TraesCS1A02G078800	0.712426	-0.662744	0.683517	0.637506	0.675793	-0.746529	-0.763697	0.513585	0.302272	-0.681061	0.292864	0.115283	-0.115534	0.654829	0.120531	-0.723139	-0.371875	-0.0252417	0.656856	-0.119482	0.0530009	0.283556	-0.168266	-0.521217	-0.296878	0.665152	0.321546	-0.648806	0.760307	0.189496	-0.624361	0.183389	-0.212378	-0.401288	-0.298053	0.584131	0.228692	-0.622834	-0.570634	0.0814288	0.644196	-0.666458	-0.760267	0.0459814	0.0713711	-0.0181549	0.496177	0.318639	0.330637
TraesCS1A02G078900	-0.166091	0.14018	-0.223303	0.0533283	-0.13518	0.0634101	0.139598	-0.204147	-0.133471	-0.00600451	-0.303619	0.246691	0.110866	-0.22966	-0.0262634	0.214487	-0.0783614	0.0547117	-0.0378386	-0.120818	0.00251932	-0.198395	-0.222705	0.478304	0.186737	-0.133289	-0.134713	-0.111507	-0.17816	-0.281167	0.209906	-0.137552	0.287605	-0.162591	-0.165822	-0.180705	-0.339425	-0.000420464	0.0241709	0.126215	-0.113503	0.164993	0.239187	-0.129938	-0.292341	0.118168	-0.155097	0.129195	0.156566
TraesCS1A02G079700	0.674633	-0.559739	0.488593	0.647535	0.620952	-0.663384	-0.57489	0.627635	0.517764	-0.436332	0.460434	-0.551883	0.376058	0.607104	-0.558836	-0.582188	-0.584566	-0.452185	0.302206	-0.461481	-0.0689986	-0.141042	-0.175184	-0.425217	0.0732232	0.207466	0.802799	-0.27742	0.390486	0.331701	-0.301971	0.6735	-0.036579	-0.29957	-0.157401	0.814411	0.686496	-0.524597	-0.127498	-0.325785	0.0216505	-0.527129	-0.593648	0.41338	-0.0838821	-0.348048	0.683928	0.631414	0.634602
TraesCS1A02G079800	0.104823	-0.333928	0.123882	0.29218	0.205099	-0.245811	-0.189554	0.427154	0.337544	-0.254804	-0.160264	-0.127963	0.644103	0.127518	-0.162575	-0.186775	-0.211493	0.0152728	0.0737104	-0.270407	-0.173662	-0.105607	-0.125627	0.127464	0.197396	-0.0783223	0.0884078	-0.289853	0.0394852	0.0114913	-0.136662	0.217831	0.10756	-0.154131	-0.152937	0.247787	-0.12211	-0.149763	0.349053	-0.0216038	-0.0642056	-0.245516	-0.140344	0.564129	-0.162714	0.0101515	0.150969	0.257194	0.356936
TraesCS1A02G080100	-0.471221	0.523805	-0.664772	-0.396804	-0.415472	0.514415	0.578139	-0.284168	-0.0371246	0.489638	-0.101649	-0.188975	0.143387	-0.361033	-0.322683	0.487308	0.0427194	-0.08354	-0.668971	-0.198789	-0.435796	-0.500003	-0.00840573	0.347875	0.0405795	-0.484769	-0.0346075	0.550896	-0.572759	-0.318531	0.435772	-0.00536173	0.258333	0.0364664	-0.00637384	-0.372726	0.0938686	0.480447	0.424349	-0.248291	-0.548289	0.570766	0.481969	0.0141398	-0.343965	-0.378929	-0.147155	-0.16726	-0.19984
TraesCS1A02G080200	-0.00693686	-0.0131662	0.19071	-0.206271	0.108712	0.132749	0.0191592	0.177394	0.330768	-0.0127465	0.329648	-0.0277822	-0.182225	0.221991	0.336715	-0.098103	0.459543	0.0836231	-0.116717	0.418579	-0.0742418	0.488602	0.563213	-0.300859	-0.169129	0.0633855	-0.263077	0.107494	0.163755	0.430504	-0.263897	0.0205346	-0.596356	0.382418	0.470693	-0.0809625	-0.0748128	0.362334	0.13529	-0.26645	0.129	-0.146214	-0.0870133	0.223654	0.473132	-0.216515	0.121257	-0.483706	-0.384
TraesCS1A02G080300	0.28618	-0.342825	0.276651	0.0685668	0.336379	-0.186999	-0.289983	0.44881	0.412874	-0.249451	0.40746	-0.305108	0.0240356	0.466678	0.0292052	-0.417652	-0.0397077	-0.0390046	0.0782108	-0.04583	-0.217176	0.138088	0.100796	-0.522805	-0.525334	0.135687	0.197276	-0.125174	0.336293	0.204062	-0.507561	0.300239	-0.263376	-0.019666	-0.0566124	0.287408	0.33406	-0.126152	-0.0504269	-0.135743	0.0634266	-0.391242	-0.377939	0.259049	0.149056	-0.307535	0.408707	-0.0499432	-0.105035
TraesCS1A02G080500	0.50509	-0.33552	0.278937	0.412518	0.464605	-0.396259	-0.369191	0.469242	0.520715	-0.2353	0.515343	-0.589028	0.298155	0.501409	-0.581816	-0.423305	-0.522336	-0.509052	0.0889504	-0.479286	-0.23504	-0.24934	-0.165923	-0.416649	-0.148249	0.0848204	0.754152	-0.047082	0.225708	0.207237	-0.242733	0.637499	0.038981	-0.273023	-0.194652	0.640998	0.819507	-0.375489	-0.0668447	-0.385882	-0.128559	-0.310163	-0.450033	0.314517	-0.133824	-0.468171	0.610923	0.479103	0.428842
TraesCS1A02G080600	0.56024	-0.530169	0.445657	0.445526	0.549403	-0.447847	-0.516275	0.600434	0.567228	-0.392366	0.538209	-0.481607	0.267931	0.601856	-0.33933	-0.561846	-0.436043	-0.318984	0.261528	-0.359134	-0.138384	-0.0459224	-0.143384	-0.48059	-0.201106	0.15441	0.605015	-0.2644	0.376973	0.253965	-0.451424	0.603073	-0.0445903	-0.250205	-0.209843	0.675391	0.627403	-0.457261	-0.11364	-0.217532	0.0241418	-0.512838	-0.550682	0.346149	-0.0312319	-0.347032	0.612252	0.423485	0.395938
TraesCS1A02G080700	0.266035	-0.103636	0.0306954	0.222489	0.298721	-0.162053	-0.10135	0.267651	0.415186	-0.0490914	0.562823	-0.682833	0.188222	0.339081	-0.718406	-0.198271	-0.422692	-0.628494	-0.231626	-0.499373	-0.343466	-0.386222	-0.0806483	-0.230913	-0.126248	-0.24248	0.71342	0.215568	-0.0493528	0.17919	-0.0626561	0.694844	0.0637612	-0.156076	-0.0850751	0.441632	0.836836	-0.125601	0.0350783	-0.56532	-0.423139	-0.0866568	-0.200144	0.19384	-0.195006	-0.542085	0.555561	0.386141	0.339818
TraesCS1A02G081300	0.789748	-0.74093	0.751583	0.673825	0.85397	-0.703996	-0.755692	0.680674	0.682429	-0.764417	0.560809	-0.181758	0.121381	0.834648	-0.0466221	-0.789568	-0.31394	-0.307134	0.508363	-0.152891	-0.177593	0.305945	0.0409812	-0.512778	-0.328341	0.507184	0.396904	-0.566828	0.771766	0.48181	-0.737617	0.507017	-0.461957	-0.272136	-0.0890149	0.664952	0.34994	-0.480956	-0.376134	-0.320479	0.39441	-0.777576	-0.783141	0.364341	0.155291	-0.290202	0.734537	0.299078	0.409337
TraesCS1A02G081400	0.778253	-0.810987	0.626657	0.793133	0.868133	-0.782529	-0.820473	0.716471	0.591681	-0.877494	0.539098	-0.198764	0.194817	0.84084	-0.134245	-0.852631	-0.595107	-0.204943	0.488708	-0.46618	-0.418613	0.0571245	-0.250926	-0.494465	-0.346196	0.475458	0.460159	-0.711334	0.725386	0.14638	-0.752998	0.54623	-0.146495	-0.649907	-0.480315	0.702316	0.418561	-0.618425	-0.403056	-0.201253	0.420686	-0.714647	-0.865559	0.337101	-0.208024	-0.39585	0.749737	0.440477	0.530441
TraesCS1A02G081600	0.710596	-0.630312	0.559598	0.652796	0.768531	-0.630845	-0.649671	0.711791	0.6702	-0.578042	0.69159	-0.535848	0.267683	0.790817	-0.481377	-0.711827	-0.572862	-0.518152	0.296225	-0.498543	-0.231191	-0.0755786	-0.168624	-0.494361	-0.321151	0.142569	0.787049	-0.382835	0.480032	0.345449	-0.578625	0.80028	-0.0802524	-0.364604	-0.258204	0.814472	0.685852	-0.564154	-0.236656	-0.394021	-0.00310296	-0.660164	-0.686082	0.34617	-0.0850401	-0.495953	0.893223	0.589612	0.564911
TraesCS1A02G081700	0.685296	-0.669866	0.570992	0.646753	0.745273	-0.645943	-0.659236	0.796797	0.666069	-0.56329	0.60206	-0.627746	0.380249	0.761695	-0.50091	-0.727979	-0.579664	-0.435686	0.279757	-0.52504	-0.248514	-0.0724041	-0.13781	-0.555962	-0.232865	0.144174	0.793512	-0.378452	0.449443	0.359259	-0.564096	0.804711	-0.0661261	-0.343775	-0.249787	0.841476	0.711494	-0.55309	-0.109428	-0.35394	0.0115978	-0.672603	-0.703783	0.484487	-0.056601	-0.425268	0.847291	0.592295	0.572347
TraesCS1A02G082000	0.750016	-0.551642	0.643281	0.42946	0.738772	-0.543481	-0.635036	0.4434	0.55517	-0.615503	0.802353	-0.120194	-0.357038	0.835296	0.109562	-0.708111	-0.178364	-0.260674	0.449133	-0.00700411	-0.14039	0.346209	0.063946	-0.679752	-0.620369	0.564719	0.320309	-0.395325	0.79472	0.390288	-0.749927	0.396976	-0.516277	-0.204638	-0.0904194	0.521917	0.492299	-0.39855	-0.627251	-0.263183	0.420931	-0.644285	-0.713025	-0.0133731	0.207726	-0.418113	0.680639	0.071514	0.101915
TraesCS1A02G082200	0.656758	-0.43751	0.317457	0.531271	0.423815	-0.555883	-0.548909	0.215942	0.2048	-0.507814	0.330629	0.21345	-0.0409788	0.460286	0.0718189	-0.455069	-0.458808	-0.0118754	0.612671	-0.186592	0.011151	-0.0638137	-0.472772	-0.196948	-0.072562	0.608024	0.233529	-0.507133	0.582002	-0.186222	-0.295467	0.0979527	0.0473365	-0.562949	-0.460465	0.475311	0.26442	-0.587634	-0.633624	0.172885	0.513736	-0.296129	-0.503055	-0.161574	-0.300847	-0.430375	0.235263	0.338217	0.414755
TraesCS1A02G082500	0.784442	-0.697449	0.612451	0.686311	0.612181	-0.780705	-0.782904	0.562995	0.26221	-0.621404	0.266868	-0.0988292	0.102822	0.620072	-0.0741669	-0.717341	-0.571113	-0.0180673	0.688112	-0.304963	0.10293	0.0690947	-0.365915	-0.562426	-0.105966	0.679393	0.530258	-0.630396	0.702913	0.0718439	-0.486771	0.2626	0.0196113	-0.506459	-0.435845	0.751565	0.404394	-0.76342	-0.478593	0.186175	0.524363	-0.632063	-0.755051	0.147595	-0.0849166	-0.0728239	0.4676	0.519529	0.473327
TraesCS1A02G082600	-0.592957	0.532958	-0.722026	-0.394131	-0.52374	0.47162	0.582127	-0.431953	-0.31599	0.400533	-0.353014	0.138526	0.054939	-0.520383	-0.0321322	0.540955	0.0994093	0.256718	-0.57977	-0.120579	-0.41534	-0.412321	-0.0764009	0.469782	0.171644	-0.365079	-0.363172	0.360841	-0.55682	-0.54832	0.477365	-0.314567	0.338266	-0.091633	-0.134879	-0.566934	-0.252008	0.497693	0.359698	0.035165	-0.274288	0.664021	0.514	-0.0939385	-0.439357	-0.158429	-0.426733	-0.290551	-0.266249
TraesCS1A02G082700	0.421681	-0.439846	0.442343	0.412986	0.419278	-0.462604	-0.462548	0.413175	0.255908	-0.367282	0.111062	-0.041581	0.147128	0.370255	-0.0655784	-0.451181	-0.314214	-0.0836501	0.34888	-0.205399	-0.0684878	0.0969426	-0.126788	-0.34707	-0.145139	0.366072	0.273181	-0.328707	0.392691	0.113223	-0.371961	0.186631	-0.0567227	-0.267702	-0.248779	0.420401	0.317619	-0.40672	-0.164765	0.0279598	0.349467	-0.387251	-0.494821	0.240585	0.0253608	0.0874055	0.276065	0.247673	0.272932
TraesCS1A02G083000	0.821709	-0.822104	0.750886	0.62616	0.858828	-0.742105	-0.817565	0.839929	0.700074	-0.75332	0.722268	-0.394339	0.140446	0.936996	-0.0763471	-0.903063	-0.403574	-0.193779	0.50927	-0.268421	-0.212383	0.230723	-0.0568542	-0.772578	-0.46288	0.441838	0.523218	-0.583835	0.773063	0.377606	-0.848772	0.626049	-0.329069	-0.331803	-0.25297	0.796322	0.554785	-0.584889	-0.355093	-0.189024	0.353354	-0.839484	-0.870847	0.409784	0.0992126	-0.407454	0.817795	0.336982	0.362033
TraesCS1A02G083400	-0.400449	0.373868	-0.565445	-0.363348	-0.584001	0.306737	0.372473	-0.462746	-0.547499	0.402144	-0.592136	0.305063	-0.0873868	-0.548767	0.1247	0.44284	-0.0240665	0.35925	-0.0689067	-0.0239847	0.137663	-0.426861	-0.463422	0.355029	0.0867438	-0.12054	-0.272914	0.167583	-0.361028	-0.73277	0.439529	-0.537168	0.562362	-0.146616	-0.381418	-0.409179	-0.261655	0.0182859	-0.0555752	0.569958	-0.111276	0.521487	0.438718	-0.459109	-0.396002	0.236707	-0.58725	-0.0803221	-0.208019
TraesCS1A02G083500	0.160539	-0.406382	0.409601	0.287516	0.362711	-0.311104	-0.366137	0.425054	0.223407	-0.446729	-0.0134483	0.125565	0.126252	0.301091	0.286794	-0.38847	-0.00350637	0.259319	0.219512	-0.000898926	-0.135415	0.383846	0.131557	-0.223722	-0.135054	0.2268	-0.138644	-0.474683	0.33641	0.152035	-0.484761	0.034545	-0.196616	-0.142253	-0.102148	0.169134	-0.230737	-0.137828	0.0449517	0.0865816	0.404557	-0.428813	-0.37663	0.366928	0.131884	0.275845	0.199217	-0.0299532	0.0448516
TraesCS1A02G083800	-0.362603	0.52737	-0.298297	-0.408911	-0.505904	0.398538	0.394972	-0.619045	-0.500058	0.392159	-0.342044	0.898655	-0.472787	-0.493702	0.581936	0.512324	0.461553	0.360818	0.0527452	0.571062	0.420624	0.187194	0.0236319	0.482234	0.121985	0.10145	-0.664939	0.18048	-0.165878	-0.310869	0.368713	-0.732634	-0.0139595	0.21868	0.157678	-0.552284	-0.618676	0.281138	-0.23042	0.402828	0.295255	0.480497	0.470421	-0.600863	0.090624	0.224086	-0.655125	-0.440721	-0.384166
TraesCS1A02G084100	-0.430888	0.494048	-0.554982	-0.368847	-0.514373	0.390001	0.444103	-0.632671	-0.508176	0.300333	-0.3287	0.559297	-0.357779	-0.499009	0.354085	0.500517	0.195188	0.392506	-0.185467	0.160467	-0.0524698	-0.164861	-0.190281	0.457812	0.0907733	-0.0160555	-0.560291	0.160846	-0.287677	-0.606828	0.392124	-0.587487	0.263023	-0.119643	-0.174783	-0.583217	-0.445508	0.298184	-0.111609	0.340644	0.0907666	0.594668	0.455657	-0.533973	-0.328434	0.0112849	-0.599984	-0.360434	-0.325269
TraesCS1A02G084200	-0.686388	0.783199	-0.577958	-0.788198	-0.717929	0.789848	0.775443	-0.731057	-0.400768	0.693313	-0.266561	0.360456	-0.423739	-0.645061	0.367141	0.759222	0.739083	0.181909	-0.500606	0.630334	0.174662	0.11061	0.404695	0.461749	0.156306	-0.336228	-0.670871	0.66783	-0.528803	-0.0719336	0.556534	-0.543227	-0.19897	0.597768	0.561521	-0.797336	-0.476452	0.776551	0.213922	-0.0225707	-0.266791	0.688023	0.759574	-0.428989	0.229661	0.0328828	-0.648403	-0.703666	-0.6596
TraesCS1A02G084500	0.363898	-0.145712	0.0917883	0.267987	0.206732	-0.307259	-0.199394	0.298248	0.277247	-0.00978579	0.221433	-0.431568	0.278113	0.254817	-0.525318	-0.219075	-0.465106	-0.306949	0.0409555	-0.405085	-0.1098	-0.330495	-0.224524	-0.315025	0.0510339	0.145433	0.649488	0.0842172	0.0990375	0.0274472	0.0134715	0.356048	0.156618	-0.223736	-0.201247	0.502854	0.695844	-0.291351	-0.000219429	-0.175347	-0.0877879	-0.0894928	-0.274311	0.21935	-0.181642	-0.319169	0.341721	0.402629	0.319069
TraesCS1A02G084400	-0.179526	0.0760373	0.00481645	-0.204304	-0.163721	0.133088	0.0870229	-0.0337942	-0.209223	0.158312	-0.172716	0.0492333	-0.0764507	-0.157836	0.186289	0.0798605	0.199325	0.202911	-0.0479847	0.171562	0.129601	0.181831	0.145468	-0.0961136	-0.0704184	-0.00942211	-0.143518	0.0621717	-0.0736796	0.0318563	-0.00734878	-0.190558	-0.0205715	0.201268	0.100535	-0.116762	-0.148	0.0899644	0.132549	0.180767	0.0494751	0.0102544	0.0867455	0.0141408	0.210413	0.312631	-0.166905	-0.16944	-0.240545
TraesCS1A02G085000	0.032951	-0.189425	0.175645	0.0308445	-0.000113094	-0.164533	-0.17775	0.224946	-0.0643691	-0.141125	-0.220449	0.275962	0.0625177	0.037976	0.448668	-0.164714	0.109726	0.530586	0.229165	0.173566	0.0792831	0.303578	0.046518	-0.228272	0.101725	0.348442	-0.297469	-0.293633	0.213602	-0.0957549	-0.176184	-0.30304	-0.0827222	-0.0651328	-0.0897001	0.027095	-0.288358	-0.0555199	0.063188	0.388525	0.493717	-0.144359	-0.184425	0.208265	0.0929958	0.275698	-0.173008	-0.186007	-0.156637
TraesCS1A02G085400	0.306621	-0.0170949	0.275284	-0.00290507	0.231101	-0.0697786	-0.149281	0.0153643	0.275938	-0.0620234	0.608541	0.0898904	-0.414759	0.343181	0.153598	-0.176531	0.112364	-0.177963	0.192886	0.218135	0.173105	0.280726	0.120989	-0.273214	-0.420449	0.218611	0.122154	-0.00564164	0.31595	0.243495	-0.297906	0.146969	-0.294173	0.137721	0.117888	0.191506	0.262236	-0.120327	-0.404498	-0.104872	0.155436	-0.208701	-0.15661	-0.295297	0.265432	-0.254398	0.298797	-0.0675903	-0.101541
TraesCS1A02G085600	-0.771555	0.939013	-0.757183	-0.879827	-0.876845	0.890221	0.924553	-0.763262	-0.428934	0.971827	-0.355787	0.130051	-0.290667	-0.78255	0.0557201	0.902484	0.581713	0.0958248	-0.645812	0.425276	0.213928	-0.187763	0.25163	0.461826	0.230815	-0.490824	-0.410779	0.889216	-0.756716	-0.208888	0.778028	-0.487249	0.100019	0.608403	0.455352	-0.738389	-0.224756	0.733705	0.377565	0.0270657	-0.520262	0.844499	0.897888	-0.412123	0.111251	0.0891858	-0.662106	-0.535938	-0.615326
TraesCS1A02G085700	0.0939465	0.098727	0.141127	0.106148	0.130403	0.0106999	-0.0343298	-0.129154	-0.00393598	-0.0229406	0.275715	0.0591448	-0.296541	0.075676	-0.0952469	-0.000442634	-0.0182825	-0.257515	0.0121284	0.0191976	0.110858	0.122934	0.110992	0.0142346	-0.0468457	0.0138328	0.131143	0.0525083	0.0350851	0.205323	-0.00233233	0.122913	-0.0741819	0.0128151	0.128897	0.06422	0.179573	-0.034714	-0.213279	-0.190456	0.0654767	0.00402735	-0.0452198	-0.204076	0.129103	0.0148358	0.131729	0.0830645	0.100574
TraesCS1A02G085800	0.0430738	0.0670237	-0.0833842	-0.0760206	-0.248588	0.0262107	0.00719083	-0.161928	-0.15142	0.135574	-0.262767	0.318842	-0.0160288	-0.187555	0.234114	0.142155	-0.00365396	0.299386	0.347065	0.173917	0.474531	-0.0640272	-0.326276	0.155721	0.234673	0.212174	-0.134961	-0.105842	0.024447	-0.30172	0.21555	-0.331941	0.250335	-0.01838	-0.123157	-0.0122155	-0.216339	-0.219315	-0.180482	0.521024	0.162154	0.100881	0.147285	-0.267864	-0.0749918	0.0657965	-0.349308	0.0753992	0.0246743
TraesCS1A02G085900	-0.144337	0.209751	-0.0217286	-0.273949	-0.128809	0.208446	0.154287	-0.184706	-0.0650439	0.133347	0.209192	0.252596	-0.396561	-0.0401639	0.323539	0.125593	0.376693	0.0914214	-0.0817591	0.36905	0.144997	0.31043	0.280975	-0.0186329	-0.0896501	-0.0378052	-0.288958	0.136285	-0.0166589	0.109146	-0.0101248	-0.150503	-0.242411	0.268388	0.278533	-0.208058	-0.162796	0.240572	-0.103136	-0.00811657	0.096194	0.0984187	0.135356	-0.265824	0.255392	-0.0766217	-0.110686	-0.348454	-0.329006
TraesCS1A02G086100	-0.579363	0.820449	-0.582837	-0.765378	-0.671497	0.775874	0.746282	-0.696043	-0.388683	0.788531	-0.164037	0.310298	-0.486622	-0.570241	0.165759	0.717772	0.543223	-0.045454	-0.477072	0.47147	0.15783	-0.080228	0.220146	0.371729	-0.126424	-0.327449	-0.399004	0.780276	-0.506584	-0.160621	0.510587	-0.447116	-0.0795721	0.495964	0.371512	-0.646191	-0.168956	0.604768	0.0371424	-0.0552737	-0.31819	0.700232	0.702707	-0.548699	0.134688	-0.00263539	-0.518478	-0.549518	-0.610475
TraesCS1A02G086200	0.367611	-0.0836569	0.169873	0.237455	0.16972	-0.365335	-0.197094	0.0512314	0.157259	-0.097522	0.13892	0.21769	-0.163709	0.194461	0.0242381	-0.142391	-0.142606	-0.0528733	0.298895	0.0791451	0.148307	0.00661805	-0.116666	-0.114108	0.154798	0.428088	0.132496	-0.0645371	0.307133	-0.00138818	0.015042	-0.0694388	-0.168143	-0.134882	-0.0298365	0.241071	0.204917	-0.174144	-0.350368	-0.00842827	0.366752	-0.0366287	-0.218136	-0.137001	-0.0335537	-0.202853	0.0673498	0.0702517	0.17061
TraesCS1A02G086500	-0.16211	0.0391504	-0.15679	0.0171081	0.157258	0.103091	0.0978291	0.0507646	0.144363	-0.0826739	0.344907	-0.313749	-0.071576	0.123647	-0.356406	-0.0402165	-0.125641	-0.398497	-0.482893	-0.349759	-0.623764	-0.220519	0.0965785	0.0640325	-0.362083	-0.479949	0.171467	0.170711	-0.214459	0.0364315	-0.155954	0.443541	0.00339237	-0.153532	-0.0785872	-0.04522	0.279232	0.206612	0.0800357	-0.556109	-0.368716	0.0661049	-0.0248419	0.00376461	-0.217099	-0.402128	0.341421	0.00754466	0.0503129
TraesCS1A02G086600	-0.0917827	-0.190919	0.0582638	-0.164154	0.0293734	-0.0401575	-0.0967843	0.145391	-0.0425268	-0.199894	-0.170147	0.213063	-0.161648	0.0896411	0.588364	-0.199466	0.239382	0.618707	0.0435695	0.175578	-0.313102	0.305386	0.135523	-0.343056	-0.450387	0.29228	-0.492458	-0.246896	0.271573	-0.176296	-0.428228	-0.351694	-0.21469	-0.0688371	-0.186995	-0.226145	-0.329327	0.120559	0.00493026	0.326075	0.407314	-0.139782	-0.18455	0.100341	0.0983374	0.248029	-0.134238	-0.4881	-0.47739
TraesCS1A02G086800	0.674751	-0.680289	0.754717	0.543673	0.638167	-0.657921	-0.759216	0.49651	0.263013	-0.706952	0.346777	0.205385	-0.150044	0.646755	0.371014	-0.716792	-0.17445	0.133125	0.728864	0.0647412	0.162954	0.501761	-0.0538833	-0.539638	-0.283902	0.669925	0.0976271	-0.726047	0.795762	0.247873	-0.698772	0.111623	-0.311361	-0.270393	-0.196834	0.51277	0.0333273	-0.572345	-0.53648	0.206899	0.723174	-0.716165	-0.723616	0.0639725	0.228208	0.0694362	0.388519	0.166453	0.212124
TraesCS1A02G086900	0.686954	-0.74474	0.759905	0.682084	0.754054	-0.72816	-0.788662	0.615689	0.31298	-0.71792	0.431734	-0.181887	0.0546455	0.692572	-0.0632268	-0.777556	-0.43346	-0.17398	0.560443	-0.285288	-0.0231267	0.287581	-0.106467	-0.580792	-0.330675	0.446936	0.464395	-0.657556	0.665916	0.327026	-0.70294	0.446303	-0.137128	-0.365228	-0.287372	0.687834	0.354913	-0.66149	-0.383936	-0.0305278	0.449836	-0.77399	-0.783113	0.261065	0.109688	0.0632139	0.612295	0.448336	0.429664
TraesCS1A02G087300	-0.749003	0.820551	-0.631209	-0.782446	-0.738422	0.804252	0.830931	-0.675237	-0.395425	0.809367	-0.266073	0.115814	-0.263948	-0.692407	0.0810283	0.790958	0.577473	0.100105	-0.654084	0.37559	0.115122	-0.058812	0.347462	0.419882	0.173511	-0.506472	-0.435134	0.764112	-0.691248	-0.107794	0.623163	-0.396225	0.0345633	0.570314	0.454695	-0.702457	-0.241692	0.726332	0.413485	-0.0350494	-0.450967	0.717425	0.79291	-0.290153	0.158797	0.182284	-0.56393	-0.533031	-0.582491
TraesCS1A02G087400	0.664991	-0.492748	0.484848	0.511556	0.599118	-0.540379	-0.575192	0.381523	0.344149	-0.556254	0.531671	-0.13364	-0.0478916	0.62199	-0.0563792	-0.582823	-0.352404	-0.232798	0.408628	-0.182473	-0.18004	0.13749	-0.0841869	-0.476537	-0.221968	0.548845	0.360898	-0.387511	0.617094	0.228978	-0.472082	0.349079	-0.275538	-0.36192	-0.174441	0.499544	0.429745	-0.410714	-0.455793	-0.218563	0.394733	-0.465171	-0.628212	0.0988176	-0.0169886	-0.390442	0.507887	0.243614	0.294812
TraesCS1A02G087500	-0.77194	0.674491	-0.506487	-0.700083	-0.663638	0.732899	0.768205	-0.473256	-0.251838	0.697245	-0.475531	0.0480859	0.0256452	-0.679763	0.119879	0.721773	0.656553	0.21176	-0.63731	0.406552	0.0986377	0.0869144	0.513567	0.427972	0.342488	-0.503284	-0.522033	0.623413	-0.667727	0.0648978	0.565749	-0.387097	-0.073421	0.679554	0.593121	-0.6893	-0.474554	0.785291	0.694259	-0.0511519	-0.429098	0.555008	0.751275	0.0711515	0.304866	0.381008	-0.558005	-0.542176	-0.533482
TraesCS1A02G087700	-0.726992	0.877792	-0.727193	-0.614885	-0.798724	0.754204	0.83076	-0.865676	-0.558395	0.736694	-0.513974	0.445069	-0.184204	-0.849647	0.115354	0.914698	0.45622	0.111741	-0.484403	0.355273	0.196365	-0.18007	0.114123	0.796707	0.475475	-0.382127	-0.554583	0.61697	-0.703547	-0.31009	0.840481	-0.582686	0.184926	0.357052	0.345849	-0.780773	-0.511145	0.640249	0.27447	0.0674569	-0.310113	0.862798	0.875189	-0.420384	-0.0809495	0.180466	-0.764167	-0.396284	-0.350762
TraesCS1A02G087900	-0.0118541	-0.0949521	0.360099	-0.231869	0.0751111	0.035007	-0.0547987	0.117149	0.138176	-0.0737769	0.0013502	0.250649	-0.23024	0.121929	0.699431	-0.118489	0.663445	0.39851	0.139039	0.68574	0.169028	0.777392	0.640722	-0.323805	-0.163247	0.327717	-0.557049	-0.0860352	0.332297	0.468931	-0.345545	-0.30884	-0.725785	0.524305	0.530969	-0.193575	-0.443149	0.313139	0.0797716	0.0724669	0.414609	-0.268391	-0.0912399	0.188093	0.705863	0.315022	-0.114284	-0.62146	-0.510108
TraesCS1A02G088000	0.557681	-0.495564	0.643824	0.505259	0.567686	-0.520012	-0.538167	0.300925	0.214437	-0.469215	0.347012	-0.148116	-0.0720426	0.466331	-0.112035	-0.487426	-0.172709	-0.408146	0.465487	0.00799347	0.231887	0.315168	0.0889682	-0.274785	-0.115199	0.276846	0.385745	-0.350174	0.490613	0.549563	-0.389044	0.373646	-0.342213	0.00549704	0.141537	0.500697	0.23733	-0.420622	-0.392704	-0.239148	0.205451	-0.589112	-0.475778	0.0398694	0.308595	0.0730333	0.447107	0.355466	0.401782
TraesCS1A02G088100	-0.324781	0.447642	-0.427006	-0.14564	-0.228524	0.31048	0.440814	-0.351137	-0.0292995	0.334931	0.0242371	-0.166299	0.00783565	-0.296849	-0.478963	0.428079	0.00383263	-0.437875	-0.547623	-0.141299	-0.177349	-0.348742	0.11453	0.464629	0.309298	-0.515233	0.135378	0.48727	-0.510952	0.0372952	0.500314	0.149391	0.0952251	0.11568	0.260136	-0.229179	0.101641	0.400772	0.254048	-0.522231	-0.529425	0.448159	0.399341	-0.110185	-0.185453	-0.264293	-0.00615975	0.043764	0.0890547
TraesCS1A02G088200	0.614915	-0.720244	0.740717	0.515388	0.717735	-0.666655	-0.705148	0.659136	0.421396	-0.665567	0.480265	-0.2616	0.0352527	0.713405	0.0725627	-0.765775	-0.213269	-0.0234969	0.462977	-0.124693	-0.090131	0.408231	0.0947544	-0.691496	-0.401973	0.423894	0.320804	-0.581744	0.671588	0.416055	-0.771148	0.42201	-0.33124	-0.173191	-0.127004	0.593283	0.293354	-0.470759	-0.262843	-0.0310952	0.398909	-0.792142	-0.734731	0.333938	0.263429	0.0252597	0.60806	0.22183	0.225306
TraesCS1A02G088800	-0.0127789	-0.0274873	0.167832	-0.123583	0.0916899	0.0305059	-0.0336129	0.0232238	0.0706363	-0.0777184	0.135905	0.0808913	-0.344149	0.126279	0.301616	-0.109807	0.273249	0.129294	-0.0400924	0.227444	-0.100931	0.380872	0.33444	-0.290531	-0.29426	0.172337	-0.223159	-0.00938081	0.17877	0.206813	-0.270241	-0.114781	-0.344578	0.161259	0.169952	-0.109425	-0.0813155	0.165535	-0.0556284	-0.045742	0.22457	-0.111198	-0.128875	-0.0192914	0.31682	0.134367	0.0324968	-0.351521	-0.337033
TraesCS1A02G088900	0.290007	-0.135469	0.139103	0.219529	0.254591	-0.14198	-0.261426	-0.0557956	-0.0446797	-0.260207	0.31049	0.244019	-0.42235	0.258332	0.0192001	-0.226784	-0.26613	-0.309838	0.245374	-0.10943	-0.0891036	-0.0456264	-0.273961	-0.0709185	-0.463629	0.22916	0.150224	-0.155687	0.287691	-0.121705	-0.265535	0.0750282	-0.0120747	-0.386827	-0.317201	0.127563	0.237561	-0.310566	-0.638742	-0.106401	0.23623	-0.0880586	-0.28768	-0.438637	-0.179428	-0.226042	0.200617	0.129797	0.108853
TraesCS1A02G089100	0.0448723	0.0556722	0.0910542	-0.0950786	-0.113094	0.0401888	0.0377479	-0.0864603	0.059285	0.0947648	-0.0805815	0.384484	0.0343996	-0.0830768	0.39536	0.115813	0.318923	0.287966	0.248625	0.457252	0.368085	0.292623	0.14192	0.13077	0.288838	0.240145	-0.345182	-0.033417	0.120839	0.0816135	0.0965694	-0.308735	-0.248755	0.273326	0.275507	-0.0609038	-0.329768	0.0884056	-0.0154223	0.236372	0.296648	0.0161221	0.122753	0.0210284	0.250352	0.0601425	-0.273309	-0.213438	-0.0896295
TraesCS1A02G089300	-0.483551	0.413472	-0.38423	-0.249112	-0.522091	0.371147	0.393624	-0.48455	-0.520304	0.332273	-0.635273	0.409777	0.0452987	-0.633179	0.161865	0.515607	0.171353	0.331064	-0.157644	0.116498	0.195051	-0.064881	-0.053775	0.534533	0.46829	-0.117758	-0.425455	0.123477	-0.424629	-0.331685	0.526328	-0.509273	0.352142	0.0483201	0.0266571	-0.473392	-0.499544	0.226586	0.247142	0.351767	0.00870371	0.475875	0.473992	-0.16096	-0.115028	0.483986	-0.646558	-0.125121	-0.115102
TraesCS1A02G089400	-0.656686	0.593581	-0.621643	-0.45489	-0.655832	0.549337	0.6346	-0.527124	-0.469747	0.580695	-0.541373	0.156255	0.0839352	-0.707609	-0.0578696	0.678111	0.203135	0.169235	-0.442308	0.0370581	0.0721976	-0.304801	-0.050003	0.581199	0.372125	-0.471351	-0.323224	0.419839	-0.680839	-0.38402	0.63945	-0.368201	0.409744	0.175903	0.0669505	-0.549703	-0.3433	0.402549	0.403045	0.191973	-0.382429	0.639402	0.673613	-0.161391	-0.19488	0.328112	-0.584833	-0.165407	-0.19854
TraesCS1A02G089900	0.0950663	-0.18101	0.400638	-0.20212	0.125027	-0.105062	-0.142647	0.156401	0.154376	-0.132608	0.0918057	0.12883	-0.278365	0.211329	0.691293	-0.224931	0.589181	0.482479	0.179989	0.632193	0.119379	0.764138	0.603321	-0.529506	-0.201172	0.468512	-0.468575	-0.109257	0.442138	0.44531	-0.405642	-0.277277	-0.727832	0.45674	0.449519	-0.100508	-0.244887	0.239871	0.022107	0.13396	0.482978	-0.316754	-0.209954	0.165448	0.68273	0.244424	-0.0747593	-0.620488	-0.529642
TraesCS1A02G090000	-0.609522	0.73232	-0.468716	-0.842517	-0.629972	0.757934	0.728573	-0.645516	-0.254833	0.692242	-0.13692	0.306821	-0.519497	-0.517414	0.437816	0.66166	0.821262	0.186025	-0.479402	0.712039	0.137821	0.228144	0.523995	0.244201	-0.0523787	-0.231154	-0.671817	0.704314	-0.399075	0.0438897	0.397828	-0.52894	-0.371788	0.700042	0.61814	-0.759157	-0.347951	0.79555	0.183392	-0.0604529	-0.189373	0.59759	0.661821	-0.389698	0.395167	0.0389184	-0.570653	-0.833758	-0.792093
TraesCS1A02G090100	-0.317407	0.286418	-0.558852	-0.121721	-0.285486	0.25627	0.324043	-0.189535	-0.197892	0.32175	-0.140808	-0.337567	0.163956	-0.289347	-0.615745	0.291713	-0.402633	-0.313005	-0.450924	-0.574384	-0.306325	-0.759748	-0.438946	0.291818	-0.056658	-0.581365	0.366693	0.34058	-0.552912	-0.484846	0.357595	0.194886	0.660149	-0.291228	-0.411781	-0.0834303	0.335049	-0.00108002	0.172308	-0.119458	-0.624878	0.419495	0.289377	-0.154774	-0.587419	-0.164379	0.00147632	0.312921	0.142842
TraesCS1A02G090300	0.585005	-0.737731	0.605772	0.428155	0.63992	-0.598208	-0.671599	0.737377	0.527313	-0.665524	0.334174	-0.195515	0.174243	0.712639	0.206019	-0.757146	-0.216747	0.168355	0.463584	-0.138382	-0.228794	0.296233	-0.0397591	-0.688831	-0.400403	0.500625	0.152882	-0.615235	0.701464	0.188338	-0.784033	0.275736	-0.286444	-0.286667	-0.291699	0.504595	0.175104	-0.433467	-0.175724	0.0856113	0.449071	-0.7203	-0.721574	0.451441	0.0944487	-0.122515	0.504304	0.0854682	0.105688
TraesCS1A02G090600	0.303186	-0.213682	0.0282561	0.503286	0.273512	-0.321116	-0.297538	0.0447962	-0.00983556	-0.334017	0.19622	0.0206238	0.0977155	0.182503	-0.411836	-0.200478	-0.671907	-0.354986	0.222472	-0.589899	-0.132556	-0.427777	-0.605153	0.174816	-0.0258491	0.01289	0.451527	-0.327788	0.081953	-0.317029	-0.0432462	0.308409	0.500224	-0.661415	-0.583887	0.338489	0.299155	-0.528512	-0.370903	-0.0330503	0.0078672	-0.0716001	-0.24482	-0.176339	-0.566338	-0.243649	0.281671	0.622497	0.57998
TraesCS1A02G091000	-0.0256106	-0.0410243	0.0735928	-0.247084	0.0319069	0.0746711	-0.00226252	0.075649	0.0629269	0.0150071	0.0266148	0.00816969	-0.259285	0.115086	0.324228	-0.119218	0.277753	0.177705	-0.0651856	0.257777	-0.220865	0.252611	0.288486	-0.379945	-0.465915	0.197829	-0.240774	0.11203	0.20295	0.107837	-0.301712	-0.182409	-0.405546	0.168167	0.101577	-0.164489	0.0116931	0.209221	-0.0374227	-0.0331504	0.185164	-0.0629799	-0.133057	0.0138188	0.286648	0.0508016	-0.00429216	-0.464022	-0.469079
TraesCS1A02G091100	0.124632	-0.274086	0.531615	0.0355589	0.381531	-0.146116	-0.207524	0.338797	0.386891	-0.285449	0.250278	-0.0980739	-0.0364383	0.343895	0.333865	-0.318735	0.459686	0.0628645	0.00207178	0.393402	-0.120369	0.75268	0.76067	-0.4118	-0.206486	0.203513	-0.224912	-0.12429	0.359962	0.749449	-0.498994	0.11902	-0.783638	0.439163	0.565082	0.0455796	-0.13374	0.268506	0.214224	-0.327775	0.275736	-0.461708	-0.295642	0.473861	0.696417	0.173856	0.250457	-0.394832	-0.244799
TraesCS1A02G091200	0.545592	-0.48805	0.484386	0.305853	0.454328	-0.460778	-0.53886	0.339521	0.273528	-0.547832	0.332927	0.201887	-0.214611	0.541593	0.455195	-0.538901	-0.0234252	0.169937	0.550917	0.206714	-0.00337782	0.384281	-0.0172824	-0.448225	-0.302052	0.637181	-0.0834465	-0.484381	0.699087	0.138185	-0.555112	-0.00121522	-0.438544	-0.214375	-0.1048	0.29021	0.0111684	-0.300849	-0.494107	0.086924	0.596589	-0.473275	-0.552215	-0.0245759	0.125743	-0.300724	0.232795	-0.099431	0.00876081
TraesCS1A02G091300	0.805331	-0.884171	0.824089	0.747403	0.916592	-0.798144	-0.883551	0.800611	0.560768	-0.881207	0.613354	-0.325477	0.158138	0.898143	-0.0647281	-0.932104	-0.429412	-0.193595	0.549438	-0.299732	-0.222171	0.312731	-0.0195906	-0.696866	-0.385942	0.483506	0.479837	-0.715624	0.795322	0.436431	-0.85712	0.604584	-0.327364	-0.389834	-0.242721	0.754805	0.41494	-0.61111	-0.359313	-0.197047	0.438258	-0.897341	-0.912366	0.437048	0.112444	-0.207895	0.801385	0.399106	0.44288
TraesCS1A02G091400	0.34622	-0.415687	0.500767	0.354545	0.541753	-0.418562	-0.411277	0.403653	0.402856	-0.507416	0.424057	-0.115851	-0.0130225	0.496745	0.102355	-0.484229	-0.0502925	-0.00512857	0.157002	-0.0737633	-0.263703	0.405666	0.262171	-0.422476	-0.166535	0.269487	0.0554256	-0.375685	0.431453	0.370527	-0.53154	0.287851	-0.348213	-0.112448	0.0238162	0.288743	0.144145	-0.113461	-0.0567418	-0.202808	0.351409	-0.456665	-0.499821	0.310823	0.217012	-0.0447165	0.419138	-0.0219613	0.105724
TraesCS1A02G091500	-0.820149	0.952349	-0.678319	-0.822105	-0.784988	0.882185	0.937819	-0.799839	-0.42988	0.882324	-0.352425	0.237002	-0.322804	-0.785886	0.100529	0.909994	0.685166	0.0210839	-0.717561	0.482324	0.0983512	-0.019293	0.454206	0.562942	0.217735	-0.510305	-0.538513	0.86601	-0.744148	-0.0417672	0.718563	-0.483649	-0.0794017	0.660303	0.601542	-0.827427	-0.36231	0.86932	0.420592	-0.150513	-0.443246	0.82373	0.887836	-0.340315	0.214936	0.192025	-0.650109	-0.626328	-0.610883
TraesCS1A02G092200	-0.279456	0.520581	-0.37897	-0.419185	-0.510824	0.495539	0.415025	-0.441559	-0.345691	0.58833	-0.217078	0.276686	-0.185833	-0.428929	0.0219002	0.483138	0.183603	-0.0792028	-0.0970266	0.259701	0.383468	-0.181253	-0.0986689	0.303804	0.0829022	-0.152358	-0.0939453	0.470195	-0.348819	-0.216534	0.477775	-0.332992	0.172236	0.24478	0.13212	-0.272911	-0.0613458	0.152661	-0.080321	0.136455	-0.174564	0.480256	0.458156	-0.420909	0.0163091	0.0188393	-0.397376	-0.115378	-0.222671
TraesCS1A02G092700	-0.3188	0.318963	-0.630625	-0.0270067	-0.403325	0.21793	0.349162	-0.252234	-0.242003	0.294117	-0.2945	-0.094225	0.424112	-0.426055	-0.515731	0.422737	-0.39406	-0.12568	-0.305816	-0.484735	-0.0923104	-0.781935	-0.550716	0.624773	0.512127	-0.54004	0.191208	0.203426	-0.609361	-0.599191	0.624751	0.06041	0.758837	-0.329457	-0.359807	-0.095304	0.0266331	-0.0034781	0.256123	0.053537	-0.524185	0.519836	0.421697	-0.075669	-0.722084	-0.329142	-0.220559	0.388548	0.347406
TraesCS1A02G092900	-0.370588	0.170842	-0.204817	-0.45539	-0.389069	0.244024	0.244991	-0.160362	-0.240646	0.156107	-0.366906	0.393115	-0.142511	-0.279353	0.73027	0.213246	0.529021	0.853491	-0.0546773	0.469277	0.0624866	0.322499	0.204883	-0.00908861	0.0735097	0.146649	-0.751403	-0.0344321	-0.0337074	-0.249303	0.0301129	-0.604812	-0.127286	0.232368	0.098599	-0.474237	-0.64015	0.369309	0.218335	0.533791	0.280876	0.171667	0.247618	-0.0321552	0.151577	0.215774	-0.521403	-0.62952	-0.592529
TraesCS1A02G093000	0.222156	-0.0987906	0.199732	0.109545	-0.0270202	-0.223107	-0.261357	-0.102301	-0.343391	-0.128447	-0.21625	0.707153	-0.343073	-0.00196736	0.548599	-0.119182	-0.0013849	0.472357	0.582391	0.278296	0.433892	0.271733	-0.238616	-0.117678	-0.0213423	0.664476	-0.25336	-0.36649	0.400266	-0.270058	-0.0781875	-0.551555	0.0445767	-0.193601	-0.238795	0.0174301	-0.265933	-0.339286	-0.523096	0.626913	0.757179	-0.0703808	-0.190458	-0.357478	0.0598963	0.292564	-0.300393	-0.0615651	-0.0929144
TraesCS1A02G093200	-0.0434683	0.100908	0.172835	-0.21505	-0.225989	0.126808	0.025629	-0.259221	-0.284955	0.167669	-0.311222	0.464593	-0.317036	-0.222789	0.53897	0.143947	0.428977	0.348201	0.362115	0.603925	0.697227	0.472165	0.177433	0.0139414	0.133458	0.326136	-0.383387	-0.0492485	0.14099	0.137218	0.101226	-0.523559	-0.178239	0.39615	0.319173	-0.192779	-0.429333	-0.0115994	-0.182447	0.466156	0.33877	-0.0248546	0.145457	-0.286401	0.4963	0.54674	-0.428868	-0.253697	-0.275786
TraesCS1A02G093700	0.0624558	0.0251384	-0.10851	0.225283	0.123294	-0.0653894	0.00492525	-0.00295774	0.0792136	-0.102602	0.0733636	-0.0567074	0.207366	0.0355969	-0.310504	0.00969858	-0.276011	-0.304323	-0.117443	-0.320873	-0.356323	-0.280407	-0.142494	0.207512	0.0988516	-0.0601213	0.155792	0.0124549	-0.0703623	-0.100284	0.0899227	0.186064	0.11044	-0.304854	-0.166839	0.0702094	0.188746	-0.00623626	0.00539254	-0.300625	-0.0807153	0.127661	-0.0422874	0.106612	-0.334899	-0.280972	0.125246	0.183287	0.288133
TraesCS1A02G093800	0.508176	-0.300584	0.193907	0.513232	0.213339	-0.461045	-0.401102	0.289463	0.112965	-0.161604	0.0424202	-0.0912464	0.347479	0.216862	-0.40628	-0.256606	-0.638477	-0.190759	0.490876	-0.380552	0.346654	-0.366869	-0.59607	-0.0389566	0.334442	0.223624	0.640357	-0.287203	0.191289	-0.161876	0.0863946	0.23364	0.416929	-0.410278	-0.390809	0.643988	0.354863	-0.669903	-0.268529	0.197033	0.101539	-0.210163	-0.284513	0.0392956	-0.337087	-0.164722	0.240058	0.736546	0.643607
TraesCS1A02G093900	-0.558721	0.592863	-0.338038	-0.518128	-0.389927	0.557623	0.62862	-0.382611	-0.0498435	0.541599	0.0102193	-0.0598086	-0.129328	-0.403695	-0.0380198	0.548479	0.594103	-0.134844	-0.669599	0.381648	-0.0497768	0.154376	0.654728	0.312416	0.267995	-0.507304	-0.306267	0.669557	-0.535671	0.342315	0.426478	-0.06076	-0.334484	0.644323	0.739542	-0.481175	-0.167546	0.797633	0.509826	-0.469006	-0.404487	0.455697	0.545545	0.0241495	0.339618	-0.0550959	-0.239821	-0.484236	-0.372996
TraesCS1A02G094000	-0.269944	0.472584	-0.455345	-0.260639	-0.281865	0.424095	0.444365	-0.291284	0.00750856	0.476545	0.178294	-0.308784	0.00867495	-0.241136	-0.544573	0.404641	-0.0667564	-0.481564	-0.523896	-0.192434	-0.140362	-0.456052	-0.00970818	0.275419	0.0713338	-0.521111	0.30588	0.60564	-0.521205	-0.0423849	0.447436	0.244931	0.216534	0.117679	0.141064	-0.123969	0.399891	0.288755	0.198672	-0.435526	-0.625333	0.455659	0.384361	-0.148785	-0.192013	-0.421158	0.0314225	0.0837888	0.0130441
TraesCS1A02G094100	-0.59565	0.809729	-0.713947	-0.660252	-0.752268	0.70002	0.759578	-0.625382	-0.363462	0.840301	-0.367255	0.11814	-0.117896	-0.677227	-0.10847	0.767434	0.279376	0.0405095	-0.519507	0.171056	0.147651	-0.355981	0.0113979	0.425271	0.206475	-0.366401	-0.184329	0.73834	-0.661118	-0.348495	0.729441	-0.409658	0.292895	0.332744	0.186637	-0.533269	-0.0499867	0.488941	0.283754	0.0831838	-0.444403	0.770948	0.73827	-0.335459	-0.0912604	0.0450212	-0.545066	-0.281809	-0.405486
TraesCS1A02G094200	0.453245	-0.437298	0.428901	0.3441	0.586266	-0.34165	-0.395265	0.678771	0.734859	-0.349827	0.649621	-0.479735	0.296489	0.654176	-0.289711	-0.521828	-0.215022	-0.352856	0.0512728	-0.235786	-0.313146	0.0803751	0.153853	-0.466187	-0.289073	0.0302887	0.457774	-0.1468	0.336461	0.43254	-0.514969	0.65629	-0.304729	-0.0612036	0.029013	0.544745	0.522909	-0.176044	0.0690536	-0.467048	-0.0107509	-0.493269	-0.493632	0.558172	0.116497	-0.481721	0.708958	0.1986	0.256092
TraesCS1A02G094500	-0.131312	-0.08504	0.106041	0.120083	0.170116	0.0179238	0.00536965	0.212313	0.161196	-0.032193	-0.00446644	-0.434076	0.270567	0.0255756	-0.405195	-0.0678696	-0.10979	-0.278249	-0.335117	-0.313556	-0.300876	-0.0104837	0.249123	-0.0545115	0.0223054	-0.345225	0.246231	0.0819378	-0.203748	0.287819	-0.0863139	0.359719	0.0292054	0.036322	0.0874228	0.082803	0.183081	0.102636	0.419087	-0.362842	-0.283887	-0.107462	-0.0694729	0.419002	0.0989046	0.3724	0.272084	0.155833	0.136875
TraesCS1A02G094700	0.692249	-0.56317	0.581944	0.475724	0.719687	-0.488301	-0.563419	0.658463	0.74835	-0.484632	0.821465	-0.540185	0.16723	0.795812	-0.305229	-0.65366	-0.314955	-0.477299	0.264133	-0.234889	-0.199996	0.11474	0.0607668	-0.57731	-0.348766	0.205708	0.60899	-0.241093	0.522003	0.506122	-0.599	0.748262	-0.356304	-0.125533	-0.00559282	0.715873	0.690553	-0.37699	-0.198409	-0.464571	0.0377876	-0.628638	-0.626779	0.395565	0.138253	-0.574554	0.796911	0.326173	0.368065
TraesCS1A02G094800	0.139936	-0.15433	0.217887	0.216436	0.199501	-0.179955	-0.185665	0.0300132	0.0373382	-0.259777	0.122815	0.18538	-0.0940633	0.129873	0.13982	-0.147881	-0.00375601	0.0602496	0.153234	0.0406235	0.00829113	0.25061	0.0924273	-0.00464862	0.11574	0.186197	-0.0834042	-0.244937	0.19566	0.126497	-0.139554	0.00580412	-0.128756	-0.0979598	0.0292205	0.0784126	-0.129434	-0.0688916	-0.130112	0.000671161	0.286775	-0.148371	-0.173339	-0.00406072	0.0785615	0.0861849	0.0612246	0.0182475	0.111469
TraesCS1A02G095000	-0.34655	0.377782	-0.251424	-0.388594	-0.11692	0.406791	0.448225	-0.107929	0.20689	0.32936	0.253173	-0.362745	-0.0235591	-0.0847334	-0.189588	0.266702	0.38759	-0.28193	-0.691387	0.122409	-0.454933	0.0372708	0.590678	0.0167364	-0.129123	-0.433035	-0.0879304	0.594484	-0.340424	0.358783	0.109341	0.206979	-0.404454	0.443647	0.522395	-0.295202	0.15163	0.687016	0.461324	-0.666554	-0.444497	0.266993	0.27634	0.215035	0.222526	-0.352358	0.0957769	-0.431498	-0.342344
TraesCS1A02G095100	-0.572912	0.723449	-0.665746	-0.615934	-0.616318	0.663601	0.730029	-0.579276	-0.218512	0.642504	-0.201951	0.163597	-0.172538	-0.545308	0.0381731	0.696441	0.440437	-0.0162554	-0.574278	0.320226	-0.067889	-0.212445	0.206843	0.500906	0.238054	-0.396456	-0.407661	0.695394	-0.56409	-0.180012	0.608771	-0.331795	-0.0619466	0.361363	0.379423	-0.61751	-0.222271	0.696649	0.278306	-0.209552	-0.391909	0.728551	0.674262	-0.266765	-0.0632082	-0.288911	-0.473097	-0.48826	-0.413598
TraesCS1A02G095200	0.208083	-0.397269	0.372745	0.333398	0.481135	-0.336139	-0.310662	0.538561	0.509663	-0.368081	0.320212	-0.402005	0.292616	0.418158	-0.253969	-0.413147	-0.174198	-0.214538	-0.06201	-0.290364	-0.341848	0.121984	0.196535	-0.298558	-0.117772	-0.103153	0.278224	-0.199033	0.159631	0.365986	-0.41994	0.51895	-0.170384	-0.0817021	0.00241162	0.35407	0.310586	-0.0888325	0.231078	-0.359965	-0.0143376	-0.40189	-0.394155	0.532462	0.0936666	-0.058	0.493936	0.163198	0.251086
TraesCS1A02G095500	0.0106881	0.00754515	-0.153518	0.0447862	-0.0863606	-0.00201665	0.0319056	0.0869934	-0.00829329	0.185639	-0.0635641	-0.318751	0.256512	-0.0612041	-0.44388	0.039774	-0.333932	-0.244073	-0.073087	-0.327367	0.0124585	-0.431299	-0.299766	0.0241692	0.1759	-0.239594	0.405834	0.174576	-0.222976	-0.164123	0.210611	0.189233	0.357763	-0.14148	-0.202488	0.220433	0.343464	-0.170331	0.105177	-0.0390214	-0.320312	0.122073	0.0239649	0.0374211	-0.247476	-0.0866943	0.0764155	0.332919	0.236684
TraesCS1A02G095800	0.596985	-0.299485	0.433201	0.262896	0.514379	-0.277073	-0.402836	0.363467	0.542946	-0.256222	0.801298	-0.254154	-0.197706	0.642842	-0.149878	-0.464778	-0.191058	-0.435978	0.238675	-0.0422283	-0.063448	0.136932	0.051217	-0.530346	-0.459178	0.305839	0.492789	-0.0451069	0.477701	0.38251	-0.458199	0.482071	-0.364467	-0.0685788	0.0294773	0.535728	0.664851	-0.28332	-0.411856	-0.388127	0.145017	-0.397953	-0.484838	0.0198632	0.166946	-0.559026	0.60848	0.154256	0.130397
TraesCS1A02G096000	-0.563253	0.417627	-0.653685	-0.254562	-0.608305	0.335316	0.451607	-0.455344	-0.626677	0.371054	-0.732084	0.220307	0.167613	-0.684695	-0.0649522	0.535536	-0.109821	0.341994	-0.292905	-0.223033	-0.0596719	-0.494045	-0.394937	0.547909	0.396276	-0.279986	-0.26264	0.155396	-0.575041	-0.72161	0.595206	-0.452719	0.685385	-0.242114	-0.355835	-0.461582	-0.366865	0.149861	0.283682	0.41903	-0.197132	0.603584	0.501684	-0.181502	-0.535486	0.31096	-0.609131	0.0178079	-0.0622183
TraesCS1A02G096100	-0.705748	0.683884	-0.843367	-0.476838	-0.756736	0.592832	0.690283	-0.691192	-0.614278	0.573458	-0.633176	0.365613	-0.00527043	-0.789919	0.00925179	0.752041	0.0987667	0.29097	-0.458823	-0.0496958	-0.0730846	-0.500158	-0.281927	0.730215	0.303763	-0.408431	-0.418092	0.381938	-0.691995	-0.729898	0.714415	-0.54581	0.58981	-0.0715629	-0.193581	-0.664448	-0.457196	0.388567	0.25827	0.303967	-0.312754	0.813978	0.729048	-0.378124	-0.48927	0.116343	-0.690007	-0.186714	-0.232138
TraesCS1A02G096200	-0.4296	0.346236	-0.212708	-0.507796	-0.336596	0.525174	0.44318	-0.0769449	0.0331255	0.522751	-0.125477	-0.349713	0.107316	-0.286643	-0.121858	0.339513	0.407838	-0.0696833	-0.521064	0.213074	-0.0180738	0.0614999	0.489866	-0.0345205	0.0597532	-0.393328	-0.080507	0.591357	-0.425193	0.295968	0.241425	0.00083792	-0.180625	0.574281	0.507895	-0.272653	0.0586828	0.523824	0.584072	-0.261757	-0.444859	0.247036	0.356147	0.272998	0.389007	0.172932	-0.141027	-0.338588	-0.402575
TraesCS1A02G096500	-0.0672305	0.0180264	-0.138402	-0.282883	-0.221387	0.0421194	0.038963	-0.00707596	-0.0712432	0.029001	-0.13405	0.330848	-0.135527	-0.0284378	0.621933	0.0126776	0.27036	0.752318	0.151807	0.318995	0.0562807	0.147225	-0.0650662	-0.163368	-0.0770722	0.301547	-0.485263	-0.146006	0.170476	-0.353945	-0.0878592	-0.453475	-0.0458907	0.0119412	-0.130984	-0.20538	-0.362239	0.0924496	-0.0459454	0.553257	0.346734	0.0567589	0.0429315	-0.113743	-0.0208831	-0.169469	-0.308737	-0.426287	-0.425493
TraesCS1A02G096600	0.715746	-0.636823	0.57347	0.616033	0.701792	-0.678557	-0.66478	0.483233	0.46513	-0.694369	0.477446	-0.150376	0.0240982	0.693266	-0.055339	-0.659283	-0.366046	-0.220187	0.527431	-0.190881	-0.0641254	0.129752	-0.162204	-0.380213	-0.250738	0.440851	0.371794	-0.558981	0.673813	0.267889	-0.568659	0.425415	-0.249188	-0.337307	-0.201976	0.559867	0.297945	-0.524497	-0.450046	-0.149645	0.302676	-0.638724	-0.643573	0.129625	-0.0183384	-0.321208	0.584203	0.352683	0.426988
TraesCS1A02G096800	-0.740905	0.893694	-0.727783	-0.724019	-0.823418	0.801499	0.872352	-0.700632	-0.41923	0.902695	-0.446438	0.148995	-0.133461	-0.797276	-0.05904	0.887979	0.449185	0.0508771	-0.625104	0.303431	0.19645	-0.241616	0.189817	0.557893	0.393689	-0.481612	-0.338157	0.809624	-0.7789	-0.222174	0.829816	-0.454654	0.185707	0.49468	0.403117	-0.660091	-0.239758	0.671158	0.43594	-0.00278358	-0.475752	0.830402	0.858141	-0.267847	0.0210312	0.144346	-0.650993	-0.38814	-0.443377
TraesCS1A02G097100	-0.400927	0.449988	-0.166429	-0.54211	-0.321132	0.462122	0.435973	-0.434449	-0.110475	0.352042	-0.0273442	0.306633	-0.458502	-0.285495	0.492428	0.374	0.688408	0.273262	-0.315581	0.581318	0.00522228	0.436317	0.565959	0.0580015	-0.0939166	0.0145763	-0.623284	0.371249	-0.134883	0.164583	0.114615	-0.416016	-0.413879	0.509762	0.501012	-0.558649	-0.325948	0.619034	0.1407	-0.037555	0.0886348	0.313225	0.356105	-0.209633	0.42821	0.145275	-0.385007	-0.731481	-0.634106
TraesCS1A02G097200	0.703481	-0.679662	0.448084	0.514616	0.570796	-0.639621	-0.701003	0.533681	0.390774	-0.66336	0.313677	-0.06519	0.0484435	0.662519	0.123938	-0.708979	-0.445569	0.10321	0.583417	-0.229852	-0.192704	0.0377916	-0.348339	-0.577329	-0.34148	0.677181	0.280558	-0.605568	0.732359	-0.0659462	-0.591673	0.180859	-0.103538	-0.551636	-0.487937	0.525125	0.318625	-0.58248	-0.473224	0.131633	0.500032	-0.553455	-0.733356	0.127607	-0.181464	-0.406481	0.425871	0.228658	0.233266
TraesCS1A02G097300	-0.384632	0.427911	-0.548282	-0.367669	-0.460219	0.423814	0.468711	-0.387173	-0.211006	0.3893	-0.296564	0.0345691	0.0614327	-0.428461	-0.0764111	0.466861	0.114879	0.0280406	-0.36539	0.0307361	-0.113619	-0.352378	-0.0657496	0.376203	0.191551	-0.264406	-0.215205	0.398526	-0.414686	-0.326474	0.462844	-0.248283	0.175642	0.0513621	0.0379664	-0.410036	-0.134885	0.359301	0.192374	-0.026271	-0.333501	0.532276	0.457703	-0.139106	-0.2327	-0.0859015	-0.37279	-0.191701	-0.199481
TraesCS1A02G097400	0.179139	-0.32924	0.0976854	0.0120275	0.00808738	-0.232935	-0.272669	0.121202	-0.0908681	-0.244499	-0.164509	0.12695	-0.117048	0.129681	0.408439	-0.248511	-0.053521	0.472154	0.455056	0.0805952	0.222001	0.0241844	-0.373837	-0.240708	-0.242474	0.289983	-0.140709	-0.420974	0.329714	-0.331007	-0.276197	-0.237495	0.132698	-0.170297	-0.392495	0.0728218	-0.201117	-0.379607	-0.327271	0.621408	0.222496	-0.272074	-0.166661	-0.20524	-0.105963	0.104476	-0.101452	0.00645219	-0.102476
TraesCS1A02G097500	0.0735855	-0.00507259	0.0748245	-0.0019672	-0.00217838	0.047439	-0.0895914	-0.117027	-0.17369	-0.0165076	0.0970085	0.181597	-0.303389	0.0313342	0.112892	-0.0353783	-0.0368301	-0.0625399	0.213076	0.073984	0.265362	0.0382377	-0.172062	-0.00760831	-0.241964	0.0377526	0.041255	-0.0833402	0.0867595	-0.078464	-0.0815472	-0.0449057	0.0913063	-0.0452003	-0.130978	0.0394725	0.0185869	-0.232145	-0.365675	0.173989	0.0754962	-0.0660607	-0.0122041	-0.346741	0.00706817	0.133305	0.0047692	0.100865	-0.0105405
TraesCS1A02G097600	0.375257	-0.482151	0.315274	0.666428	0.496922	-0.501479	-0.522388	0.333916	0.102074	-0.61524	0.208202	-0.00339174	0.218675	0.362573	-0.236543	-0.450389	-0.615486	-0.174812	0.340519	-0.559174	-0.181468	-0.137248	-0.437132	0.00870115	-0.0627625	0.0646982	0.358812	-0.626611	0.252977	-0.142108	-0.345342	0.391726	0.354536	-0.663104	-0.563069	0.445543	0.129583	-0.585948	-0.294455	0.0278251	0.188026	-0.377195	-0.453274	0.0774771	-0.400975	-0.050522	0.40886	0.606975	0.622612
TraesCS1A02G097700	0.708923	-0.689853	0.414419	0.658806	0.633607	-0.665761	-0.72604	0.482062	0.218904	-0.711548	0.41134	-0.257875	0.0703117	0.661792	-0.212133	-0.716028	-0.694686	-0.186903	0.525719	-0.525795	-0.229348	-0.179471	-0.514979	-0.477805	-0.355309	0.438168	0.557202	-0.611499	0.607511	-0.0877095	-0.54112	0.442707	0.134698	-0.697868	-0.627149	0.620455	0.49744	-0.737768	-0.565182	0.0180126	0.284058	-0.559145	-0.724501	0.039566	-0.365608	-0.407428	0.578701	0.544169	0.475591
TraesCS1A02G099000	0.627492	-0.498581	0.292169	0.743774	0.471583	-0.632313	-0.568331	0.417579	0.294772	-0.474142	0.177507	-0.140701	0.406947	0.405956	-0.468363	-0.451099	-0.821548	-0.314186	0.49573	-0.615463	0.00408234	-0.398885	-0.661406	-0.0554315	0.205511	0.265498	0.662273	-0.491441	0.322446	-0.181451	-0.140759	0.410186	0.406949	-0.690999	-0.592056	0.707873	0.448319	-0.755657	-0.328406	0.0293941	0.163758	-0.323757	-0.490023	0.145658	-0.50822	-0.217736	0.424778	0.807398	0.806811
TraesCS1A02G099100	-0.651723	0.642817	-0.64717	-0.620383	-0.674832	0.695658	0.733492	-0.446375	-0.146001	0.670885	-0.338423	0.0147351	0.153951	-0.613648	0.0160301	0.713952	0.427195	0.221553	-0.537524	0.222725	0.0809269	-0.217221	0.149605	0.534891	0.408205	-0.546319	-0.395761	0.543483	-0.673542	-0.222997	0.622662	-0.284195	0.192626	0.43559	0.313462	-0.539701	-0.381529	0.595081	0.568794	0.0764099	-0.517257	0.607663	0.772353	-0.0182165	-0.0435922	-0.000204613	-0.504092	-0.336151	-0.33409
TraesCS1A02G099300	-0.253929	0.189541	-0.343852	0.0237845	-0.155307	0.0757635	0.259934	-0.0589105	-0.0478462	0.216809	-0.122091	-0.43653	0.393119	-0.246864	-0.645733	0.235213	-0.308135	-0.222357	-0.45753	-0.532459	-0.261679	-0.512345	-0.142683	0.248722	0.352703	-0.476017	0.346301	0.247431	-0.495512	-0.154159	0.380896	0.280393	0.481339	-0.119593	-0.136322	0.0252632	0.273865	0.0919213	0.455546	-0.18396	-0.534473	0.276286	0.231392	0.198697	-0.359398	-0.00182207	0.0444669	0.325441	0.274787
TraesCS1A02G099400	0.53628	-0.580997	0.397461	0.632379	0.670139	-0.624354	-0.555958	0.623295	0.469351	-0.543969	0.471404	-0.610854	0.311674	0.62673	-0.588566	-0.629378	-0.65868	-0.419529	0.126749	-0.681507	-0.408786	-0.22187	-0.222635	-0.450401	-0.259665	0.0446859	0.764425	-0.351518	0.324945	0.179227	-0.472578	0.739361	0.111747	-0.478357	-0.39144	0.682739	0.695217	-0.49895	-0.0924722	-0.338256	-0.06207	-0.528369	-0.63004	0.384878	-0.236274	-0.314137	0.764229	0.593725	0.549568
TraesCS1A02G099500	0.0956922	-0.470113	0.308724	0.378014	0.366783	-0.294898	-0.307539	0.498908	0.303995	-0.476577	-0.072996	-0.234578	0.598544	0.232413	-0.0599731	-0.333432	-0.11805	0.0572349	0.0625177	-0.239696	-0.26212	0.153259	0.104121	0.0113399	0.103392	-0.108707	0.0137664	-0.461153	0.126929	0.239304	-0.346056	0.324993	-0.0502576	-0.116553	-0.0435711	0.216105	-0.248789	-0.109798	0.390754	-0.101938	-0.0184808	-0.444409	-0.257996	0.665906	0.00584191	0.183503	0.275276	0.20823	0.326878
TraesCS1A02G099600	0.235847	-0.318743	0.414512	0.310948	0.360784	-0.227115	-0.339318	0.289052	0.171634	-0.350945	0.182388	-0.0604167	0.0830991	0.288665	0.0408455	-0.332339	-0.064853	-0.0726513	0.200872	-0.0305749	-0.00620521	0.311978	0.149222	-0.187279	-0.109117	0.135909	0.113295	-0.315057	0.260734	0.311227	-0.348949	0.23163	-0.16364	-0.0559749	0.0343298	0.251317	0.0407087	-0.199227	-0.0528844	-0.097791	0.206611	-0.393029	-0.314993	0.213695	0.190663	0.093232	0.270714	0.149505	0.186108
TraesCS1A02G099700	0.0323742	-0.12691	0.220119	0.0689018	0.21193	0.0018613	-0.0992383	0.259748	0.210997	-0.106167	0.141887	-0.203736	0.0966865	0.183787	-0.0651658	-0.162978	0.0407395	-0.11642	-0.0760081	-0.0394113	-0.120846	0.183567	0.240929	-0.170418	-0.183223	-0.0780759	0.0886666	-0.0294838	0.0530623	0.294539	-0.253752	0.247991	-0.165152	0.0821404	0.119814	0.0886881	0.098103	0.0379815	0.151432	-0.218632	-0.0431483	-0.218058	-0.146435	0.283646	0.204869	0.0859118	0.23995	-0.00624365	-0.00422583
TraesCS1A02G099900	0.564468	-0.587162	0.417576	0.711707	0.62401	-0.581954	-0.597029	0.638209	0.462383	-0.522466	0.447502	-0.449594	0.45704	0.568361	-0.57964	-0.589127	-0.726621	-0.40599	0.276548	-0.668802	-0.201056	-0.24732	-0.359672	-0.254832	-0.0311981	0.0102253	0.773296	-0.439509	0.272654	0.117831	-0.371188	0.731135	0.261377	-0.524013	-0.424537	0.780711	0.576029	-0.631367	-0.099449	-0.217813	-0.00423178	-0.508896	-0.582423	0.367209	-0.29003	-0.316504	0.698373	0.763748	0.740462
TraesCS1A02G100100	-0.392094	0.521508	-0.568889	-0.330288	-0.499596	0.395793	0.52555	-0.300741	-0.172372	0.632353	-0.206317	-0.158735	0.156068	-0.461269	-0.458546	0.531686	-0.0607252	-0.169539	-0.441278	-0.164451	0.0926612	-0.55652	-0.175207	0.383973	0.337583	-0.508813	0.184252	0.57684	-0.627938	-0.298401	0.641122	-0.0284543	0.440233	0.125797	0.0215501	-0.156544	0.187887	0.230485	0.310194	-0.0435313	-0.547727	0.563972	0.525869	-0.112668	-0.265715	-0.110466	-0.233161	0.108033	0.0134263
TraesCS1A02G100200	0.751296	-0.739562	0.576756	0.792396	0.730109	-0.690337	-0.794411	0.578678	0.368008	-0.779662	0.398942	-0.142646	0.220498	0.680584	-0.182983	-0.735673	-0.666456	-0.261853	0.604299	-0.463822	-0.146515	-0.0203455	-0.414944	-0.337992	-0.190325	0.445386	0.519819	-0.702851	0.622505	0.0701812	-0.564829	0.483342	0.05824	-0.664995	-0.505425	0.698309	0.38072	-0.756578	-0.46505	-0.0621379	0.374191	-0.637283	-0.755614	0.207628	-0.253768	-0.268224	0.599868	0.61248	0.637844
TraesCS1A02G100400	-0.176978	0.0987217	0.221905	-0.284132	-0.0409872	0.197968	0.127433	-0.0352705	0.0707237	0.108138	0.0231064	0.0797013	-0.215631	-0.0524999	0.388928	0.0770841	0.6209	0.137853	-0.0865831	0.57127	0.225403	0.616332	0.674879	-0.118993	-0.0104621	0.00119174	-0.396024	0.145747	0.0259302	0.522564	-0.100535	-0.142586	-0.554224	0.612993	0.64023	-0.250115	-0.250599	0.392005	0.205069	-0.0968254	0.0931045	-0.0930607	0.10567	0.100763	0.690409	0.333589	-0.134297	-0.486591	-0.378538
TraesCS1A02G100600	-0.450407	0.260317	-0.382386	-0.268797	-0.288555	0.331092	0.435389	-0.011776	0.113499	0.357634	-0.312747	-0.397134	0.469792	-0.339431	-0.351231	0.346334	0.0704498	-0.0328507	-0.573659	-0.210687	-0.32156	-0.307852	0.129962	0.254187	0.272966	-0.535953	-0.0307165	0.387471	-0.540898	-0.0624996	0.313222	0.100027	0.190276	0.191931	0.107937	-0.221411	0.00222322	0.39692	0.724415	-0.187754	-0.548382	0.307437	0.380635	0.422741	-0.118696	0.122488	-0.144785	-0.0703952	-0.0514995
TraesCS1A02G100800	0.0300739	-0.0661749	0.228759	-0.00190478	0.172298	-0.00978238	-0.0709696	0.0622008	0.0759577	-0.0742408	0.174741	0.00296126	-0.197629	0.13843	0.118314	-0.126818	0.161254	-0.061661	-0.0154747	0.122896	-0.0827544	0.302971	0.287756	-0.193977	-0.287331	0.0523329	-0.0628787	-0.0104847	0.137289	0.26861	-0.267846	0.0535055	-0.273819	0.153211	0.143977	0.0154113	0.0222142	0.0707114	-0.0496749	-0.129089	0.114988	-0.168207	-0.125218	0.0297293	0.290919	0.169007	0.134633	-0.156602	-0.130795
TraesCS1A02G101000	-0.157547	0.0720622	0.182	-0.38653	-0.163258	0.17406	0.0926431	-0.0163158	-0.0900162	0.221042	-0.160939	0.1746	-0.25735	-0.09936	0.514553	0.0484274	0.562387	0.389322	0.0691051	0.570676	0.337077	0.525455	0.442905	-0.285696	-0.198026	0.163012	-0.39065	0.104986	0.100818	0.262409	-0.143834	-0.36052	-0.381163	0.563467	0.383858	-0.209965	-0.276988	0.213687	0.0916203	0.289696	0.212532	-0.100598	0.0902218	-0.00896918	0.636969	0.514068	-0.241735	-0.477387	-0.520768
TraesCS1A02G101100	0.336545	-0.207702	0.132067	0.261989	0.300499	-0.228982	-0.259302	0.208465	0.302608	-0.216018	0.461224	-0.200996	-0.0135959	0.373374	-0.229075	-0.284698	-0.323652	-0.301432	0.105966	-0.255162	-0.162285	-0.148851	-0.186069	-0.227193	-0.129569	0.0535209	0.37774	-0.103997	0.192596	0.0159737	-0.18561	0.345144	0.0315292	-0.281176	-0.203079	0.34435	0.423573	-0.24807	-0.245428	-0.233782	-0.0140238	-0.158614	-0.30875	-0.0253044	-0.18625	-0.527129	0.407024	0.237646	0.22719
TraesCS1A02G101200	0.646015	-0.639318	0.662107	0.551933	0.788804	-0.551634	-0.618256	0.729173	0.721274	-0.563322	0.676979	-0.596229	0.235533	0.780996	-0.359031	-0.716175	-0.3446	-0.480687	0.2281	-0.308171	-0.275396	0.168595	0.146677	-0.602822	-0.381223	0.175609	0.632799	-0.306599	0.511929	0.592559	-0.661351	0.773338	-0.358621	-0.138126	9.73834e-05	0.711901	0.645762	-0.379588	-0.11272	-0.506357	0.053391	-0.707946	-0.69053	0.502921	0.203645	-0.318345	0.834737	0.371736	0.405895
TraesCS1A02G101300	0.659832	-0.628818	0.692246	0.468888	0.807393	-0.501752	-0.601998	0.708604	0.777863	-0.55417	0.801767	-0.567371	0.0999925	0.843924	-0.242852	-0.732301	-0.217583	-0.477706	0.219757	-0.187168	-0.281851	0.275316	0.238799	-0.672771	-0.517611	0.199882	0.554607	-0.272547	0.576725	0.654343	-0.754105	0.756456	-0.504447	-0.0417379	0.073929	0.67085	0.638099	-0.315662	-0.158323	-0.538911	0.0691142	-0.740844	-0.694892	0.442142	0.304138	-0.392121	0.865557	0.230498	0.274454
TraesCS1A02G101500	0.123949	-0.238374	0.428984	0.0791146	0.220093	-0.148124	-0.243914	0.186174	-0.0100094	-0.207982	0.0239022	0.0991062	-0.0976324	0.163743	0.336191	-0.253944	0.224157	0.171367	0.21977	0.253261	0.101436	0.534339	0.340767	-0.308727	-0.200646	0.279029	-0.155048	-0.226678	0.307548	0.343604	-0.364696	-0.0718546	-0.355195	0.181116	0.183682	0.0803302	-0.120983	-0.0427538	-0.0646253	0.0942224	0.361943	-0.341919	-0.244483	0.169203	0.458625	0.439189	0.0502454	-0.156263	-0.131442
TraesCS1A02G101700	0.154302	-0.111166	0.466705	-0.0612747	0.207116	-0.0413245	-0.156628	0.0538498	0.139001	-0.109256	0.228774	0.135238	-0.361991	0.206954	0.415537	-0.178356	0.46261	0.0333729	0.191582	0.542677	0.248162	0.716024	0.589167	-0.324172	-0.201414	0.318377	-0.212141	-0.033478	0.351335	0.614145	-0.312205	-0.0718068	-0.665413	0.456903	0.534529	0.0144755	-0.0921228	0.130519	-0.158475	-0.11707	0.339556	-0.314342	-0.177884	-0.00598721	0.708646	0.185718	0.0609605	-0.349754	-0.27107
TraesCS1A02G101900	-0.0296565	-0.169516	-0.131557	0.272113	-0.0227733	-0.206725	-0.143105	0.0443113	-0.290855	-0.187136	-0.350275	0.0556698	0.297816	-0.129549	-0.165449	-0.0602393	-0.495943	0.212732	0.13745	-0.530267	-0.110466	-0.388228	-0.587725	0.190805	0.0801742	-0.0352784	0.129427	-0.385928	-0.0909554	-0.553829	0.032606	-0.0312418	0.693845	-0.560626	-0.675272	0.0998328	-0.0999665	-0.413052	-0.0133853	0.445014	0.0315951	-0.000732782	-0.0541353	-0.0150524	-0.545153	0.263681	-0.0806149	0.440628	0.342454
TraesCS1A02G102300	0.560786	-0.499668	0.458759	0.360198	0.661816	-0.414708	-0.484674	0.473636	0.520802	-0.506231	0.735317	-0.497607	-0.124106	0.724529	-0.219276	-0.612453	-0.26102	-0.42311	0.155555	-0.238293	-0.339798	0.0867139	0.0667821	-0.589603	-0.564146	0.192841	0.469557	-0.218294	0.513791	0.393093	-0.631314	0.613329	-0.369643	-0.176955	-0.08485	0.473856	0.594914	-0.284205	-0.351977	-0.447398	0.017366	-0.553487	-0.58222	0.150495	0.0824533	-0.439406	0.738331	0.173948	0.169387
TraesCS1A02G102400	0.20729	-0.287146	0.276173	0.288342	0.456955	-0.250432	-0.236643	0.391172	0.499211	-0.324764	0.302277	-0.310715	0.147228	0.399257	-0.266114	-0.337903	-0.173994	-0.336496	-0.0830053	-0.266833	-0.371868	0.0347486	0.137488	-0.182663	-0.292015	-0.0928272	0.286749	-0.14592	0.173182	0.292689	-0.391091	0.44119	-0.184425	-0.0978815	-0.0344936	0.255855	0.251932	-0.0747897	0.0601434	-0.417545	-0.116384	-0.349036	-0.307737	0.326452	0.037097	-0.0813004	0.554429	0.158319	0.192733
TraesCS1A02G102500	0.465125	-0.716563	0.552832	0.496559	0.575451	-0.587088	-0.633402	0.765251	0.395474	-0.623861	0.193014	-0.242023	0.407337	0.577991	0.0501781	-0.690188	-0.31664	0.222907	0.369422	-0.309111	-0.23966	0.226305	-0.0646565	-0.567618	-0.205123	0.353197	0.227513	-0.636275	0.519248	0.150579	-0.660556	0.329921	-0.0629106	-0.328031	-0.330438	0.536875	0.133985	-0.443807	0.0600666	0.137696	0.385414	-0.677986	-0.661646	0.628327	0.0266596	0.0348832	0.453837	0.246931	0.243057
TraesCS1A02G102600	0.689057	-0.780795	0.678304	0.694486	0.788516	-0.786353	-0.749553	0.736251	0.535479	-0.770357	0.444118	-0.332457	0.278392	0.75114	-0.11992	-0.795401	-0.423894	-0.053445	0.432465	-0.356693	-0.24896	0.217423	-0.0395923	-0.587772	-0.209484	0.446332	0.437613	-0.654712	0.663846	0.341246	-0.684357	0.515797	-0.204868	-0.369046	-0.247163	0.679304	0.344911	-0.514227	-0.141038	-0.116865	0.379176	-0.773263	-0.786266	0.518739	0.0284475	-0.186611	0.664997	0.381131	0.432321
TraesCS1A02G102700	0.357859	-0.331526	0.15753	0.556219	0.263605	-0.463832	-0.421834	0.206401	-0.0590655	-0.366412	-0.100937	0.180114	0.205385	0.170306	-0.225154	-0.285681	-0.629678	-0.0714914	0.418192	-0.461915	0.0478496	-0.289014	-0.591484	0.0828023	0.101029	0.249888	0.371663	-0.478973	0.21155	-0.324594	-0.0782355	0.0965403	0.456511	-0.628608	-0.58116	0.392776	0.114532	-0.613653	-0.340253	0.235351	0.266401	-0.192995	-0.335411	-0.0632158	-0.444453	-0.00639911	0.180756	0.604224	0.557346
TraesCS1A02G102800	0.257333	-0.139952	0.08435	0.332217	0.163627	-0.17245	-0.24185	-0.0515232	-0.0654131	-0.23013	0.191781	0.2174	-0.120336	0.131312	-0.134154	-0.120656	-0.379708	-0.25896	0.318038	-0.220555	0.182242	-0.187659	-0.454549	0.211745	-0.0629006	0.0256762	0.258533	-0.270148	0.112744	-0.207398	-0.0533655	0.160482	0.305469	-0.386364	-0.351342	0.248296	0.117687	-0.453872	-0.501139	0.0815167	0.0678882	-0.0918394	-0.12369	-0.36141	-0.301567	-0.151186	0.151012	0.445498	0.40632
TraesCS1A02G102900	0.707001	-0.599237	0.514038	0.603281	0.661938	-0.648968	-0.653413	0.470087	0.442532	-0.63861	0.449136	-0.154069	-0.0502279	0.678303	-0.113806	-0.653109	-0.45998	-0.206767	0.492667	-0.285485	-0.101714	0.0386409	-0.249429	-0.436914	-0.257901	0.46965	0.451318	-0.534302	0.642375	0.142293	-0.531082	0.369372	-0.123042	-0.431354	-0.327131	0.579018	0.363896	-0.575014	-0.515034	-0.0882437	0.322655	-0.585617	-0.654304	0.0499309	-0.0984061	-0.313019	0.612313	0.395599	0.405925
TraesCS1A02G103600	-0.604863	0.544257	-0.398495	-0.597766	-0.523365	0.70171	0.607952	-0.492535	-0.278335	0.510657	-0.309714	0.0543099	-0.114901	-0.536982	0.200264	0.575719	0.572305	0.161526	-0.491725	0.381024	0.00747311	0.139495	0.437062	0.318742	0.160673	-0.303874	-0.515972	0.495541	-0.468745	0.0621744	0.387651	-0.343084	-0.133733	0.498835	0.467391	-0.6383	-0.379222	0.64789	0.427515	-0.0525863	-0.29718	0.460287	0.590133	-0.0403334	0.248857	0.324441	-0.487518	-0.523843	-0.514136
TraesCS1A02G103900	0.86483	-0.71948	0.777333	0.615506	0.741049	-0.692552	-0.795421	0.595112	0.533855	-0.677991	0.599124	-0.0721218	-0.0241268	0.793858	0.103677	-0.768612	-0.292031	-0.153829	0.722025	-0.00782772	0.140808	0.352828	-0.0747825	-0.591444	-0.24837	0.655011	0.385965	-0.589717	0.826117	0.390457	-0.664558	0.385708	-0.380315	-0.239926	-0.111179	0.72081	0.378684	-0.624883	-0.554287	-0.0421377	0.53539	-0.756532	-0.767205	0.157407	0.209748	-0.313474	0.58558	0.320679	0.382299
TraesCS1A02G104000	-0.835429	0.867534	-0.746972	-0.713702	-0.794729	0.822014	0.86886	-0.831823	-0.538655	0.747868	-0.518783	0.339666	-0.265447	-0.838295	0.122789	0.882185	0.501108	0.136446	-0.633565	0.305479	0.0247832	-0.152445	0.201152	0.67203	0.237868	-0.474205	-0.5806	0.666012	-0.739424	-0.310902	0.712904	-0.565797	0.174974	0.379788	0.299936	-0.857649	-0.460385	0.713831	0.342452	0.0378832	-0.382367	0.840882	0.856988	-0.393074	-0.0350889	0.304324	-0.718907	-0.507926	-0.509528
TraesCS1A02G104500	-0.420269	0.221494	-0.05372	-0.238714	-0.33604	0.233697	0.222369	-0.220779	-0.414403	0.17193	-0.580314	0.617223	-0.0508829	-0.435756	0.545445	0.295221	0.451652	0.515901	-0.0134077	0.443863	0.255044	0.405771	0.282727	0.280468	0.325866	0.0652304	-0.670752	-0.0348343	-0.151869	-0.0612961	0.181313	-0.616373	-0.0925483	0.242162	0.23489	-0.449274	-0.743095	0.312618	0.226398	0.361771	0.35186	0.197609	0.265421	0.0430761	0.260447	0.697359	-0.550983	-0.399505	-0.321694
TraesCS1A02G104700	-0.427671	0.423574	-0.115769	-0.597671	-0.364403	0.481578	0.449828	-0.339431	-0.0621933	0.378309	-0.0758969	0.300403	-0.355347	-0.292074	0.592819	0.391384	0.853601	0.353774	-0.276735	0.761904	0.194401	0.562182	0.689939	0.0805936	0.0769737	-0.0571732	-0.70867	0.359136	-0.153022	0.291727	0.13852	-0.431866	-0.543206	0.714861	0.703258	-0.556204	-0.49904	0.689964	0.267226	-0.00577914	0.0523128	0.239343	0.414833	-0.0803739	0.584833	0.160865	-0.420021	-0.783682	-0.668778
TraesCS1A02G105300	0.418331	-0.535186	0.463889	0.528418	0.597573	-0.435656	-0.471912	0.697929	0.699692	-0.466604	0.341338	-0.432657	0.526042	0.538247	-0.365573	-0.525336	-0.384025	-0.302935	0.130695	-0.406103	-0.295348	0.0146298	0.00919313	-0.293403	-0.0397207	0.0165121	0.467833	-0.34152	0.261906	0.333338	-0.438807	0.614981	-0.0780101	-0.236389	-0.121293	0.570288	0.380216	-0.307909	0.188772	-0.349017	0.0191491	-0.513119	-0.514072	0.66097	-0.00562291	-0.158944	0.617575	0.398256	0.476801
TraesCS1A02G105400	0.429604	-0.449736	0.410769	0.264667	0.224448	-0.464508	-0.494498	0.31268	0.0788237	-0.41007	-0.0102036	0.382581	0.0305473	0.305854	0.575802	-0.407537	-0.0379431	0.64232	0.711909	0.198808	0.340521	0.353705	-0.21626	-0.324192	0.0069286	0.661239	-0.188819	-0.653358	0.588846	-0.135221	-0.378132	-0.256538	-0.042463	-0.193763	-0.266565	0.29646	-0.271908	-0.458735	-0.343364	0.685002	0.708798	-0.432582	-0.381632	0.0368236	0.0821554	0.071872	-0.0428693	0.0322439	0.0538595
TraesCS1A02G105500	0.0122211	0.120283	-0.29384	0.0410109	-0.0827126	-0.0427682	0.0699311	-0.17561	-0.178148	0.0455243	0.0906253	0.00155528	-0.128098	-0.045904	-0.284673	0.0823211	-0.340321	-0.197732	-0.0694712	-0.323966	-0.112299	-0.491607	-0.452283	0.156899	-0.0715022	-0.143856	0.23306	0.0761825	-0.128803	-0.437496	0.168248	0.071867	0.376593	-0.354935	-0.402372	0.0249987	0.281784	-0.167896	-0.288667	0.022953	-0.184707	0.22984	0.0731105	-0.376688	-0.486604	-0.306765	0.0410562	0.241314	0.160486
TraesCS1A02G105600	0.0959558	-0.0108079	0.0958506	0.0133883	-0.0469851	-0.110992	-0.068765	-0.165475	-0.137016	-0.110036	-0.161841	0.287803	-0.180773	-0.0507123	0.400385	0.00498004	0.160125	0.372216	0.230069	0.267815	0.157373	0.299424	0.0835133	-0.0829705	0.282443	0.518864	-0.314218	-0.176556	0.245672	-0.00216411	0.0513278	-0.368424	-0.176936	-0.0106825	0.0933613	-0.115859	-0.255559	0.0279514	-0.121661	0.263421	0.425389	0.00474892	-0.0502024	-0.0986945	0.109847	0.197578	-0.267224	-0.213337	-0.144507
TraesCS1A02G105800	0.0886829	0.211546	-0.238684	0.0918769	-0.000967737	0.013031	0.140788	-0.0755683	0.158411	0.205698	0.379972	-0.323414	0.0520709	0.0372339	-0.654774	0.137795	-0.33432	-0.591564	-0.251671	-0.33454	-0.0891719	-0.519656	-0.206739	0.186637	0.178023	-0.326975	0.556909	0.366635	-0.268674	-0.0263633	0.324186	0.441485	0.200418	-0.109726	-0.0085836	0.224875	0.574143	-0.0130899	-0.0461411	-0.460119	-0.457198	0.24431	0.109239	-0.160657	-0.328558	-0.646345	0.276917	0.36355	0.354156
TraesCS1A02G105900	0.830272	-0.642505	0.655224	0.793575	0.849503	-0.735584	-0.754462	0.517467	0.509757	-0.713426	0.71249	-0.200332	-0.0181843	0.798003	-0.341172	-0.732923	-0.606209	-0.556314	0.50974	-0.412484	-0.122823	0.0281056	-0.242534	-0.387712	-0.335481	0.37164	0.693748	-0.524782	0.646942	0.312676	-0.59453	0.659085	-0.136653	-0.490411	-0.305081	0.771701	0.607696	-0.68097	-0.601737	-0.347166	0.283661	-0.655876	-0.754931	0.0536069	-0.094518	-0.387438	0.819933	0.613538	0.646854
TraesCS1A02G106000	-0.651408	0.676295	-0.833045	-0.382013	-0.703495	0.569116	0.659075	-0.705285	-0.637792	0.569475	-0.499307	0.125857	-0.0178157	-0.756411	-0.270031	0.733532	-0.0658758	0.0405389	-0.507921	-0.217621	-0.0370815	-0.618256	-0.332435	0.712327	0.391378	-0.528068	-0.141657	0.44529	-0.770294	-0.63513	0.792539	-0.309706	0.693629	-0.11499	-0.174235	-0.556462	-0.213418	0.303107	0.235094	0.14429	-0.495595	0.800418	0.698505	-0.436091	-0.538425	0.0479384	-0.547957	0.0298272	-0.0680813
TraesCS1A02G106100	0.784632	-0.808742	0.907849	0.730222	0.891162	-0.764341	-0.843906	0.689755	0.570936	-0.806069	0.60162	-0.181593	0.0786395	0.828807	-0.00281713	-0.844855	-0.302834	-0.267305	0.602949	-0.133498	-0.00842606	0.464699	0.0851137	-0.576016	-0.293058	0.461694	0.420598	-0.671246	0.768716	0.575894	-0.794966	0.554	-0.402627	-0.227873	-0.0662882	0.747425	0.325204	-0.584477	-0.382766	-0.218046	0.466143	-0.883107	-0.834352	0.336958	0.28164	-0.0737151	0.726109	0.380399	0.466112
TraesCS1A02G106300	0.0742558	-0.231403	0.265903	0.258821	0.247025	-0.0916844	-0.146482	0.294609	0.308047	-0.234731	0.0455389	-0.180406	0.473467	0.125427	-0.125875	-0.135145	0.0397328	-0.189002	-0.00470279	-0.0150748	-0.0595486	0.216156	0.285409	0.118496	0.305276	-0.132437	0.0415881	-0.158941	0.0126238	0.455716	-0.0918839	0.308368	-0.217403	0.129334	0.314689	0.166346	-0.140505	0.0630774	0.349698	-0.338867	-0.0700246	-0.260372	-0.10966	0.546149	0.18187	-0.022289	0.178586	0.133457	0.295212
TraesCS1A02G106500	0.637224	-0.644366	0.666976	0.524495	0.693532	-0.597996	-0.634296	0.65193	0.596014	-0.55782	0.540993	-0.379163	0.121651	0.708169	-0.140045	-0.687934	-0.308675	-0.213566	0.379167	-0.224	-0.0780066	0.247763	0.0404506	-0.619927	-0.201742	0.334757	0.458841	-0.427524	0.568447	0.419765	-0.613825	0.530153	-0.252454	-0.189635	-0.100939	0.652638	0.489609	-0.456266	-0.194501	-0.178632	0.254363	-0.674448	-0.681934	0.379595	0.182795	-0.109367	0.63742	0.307477	0.33165
TraesCS1A02G106600	0.164373	-0.235793	-0.140568	0.486624	0.0861964	-0.310458	-0.265965	0.103312	-0.189906	-0.314386	-0.230803	0.19207	0.367184	-0.000308234	-0.260769	-0.138931	-0.715408	0.0415923	0.249204	-0.636551	-0.189922	-0.542399	-0.777945	0.296747	0.191456	0.0724501	0.248829	-0.450564	0.000190874	-0.644109	0.0732808	0.0456879	0.711589	-0.8218	-0.792523	0.242321	0.00799975	-0.522974	-0.180728	0.290069	0.136713	0.0352119	-0.188707	-0.0237395	-0.778657	-0.163726	0.0129157	0.588647	0.561512
TraesCS1A02G106700	0.44197	-0.365041	0.264287	0.479112	0.495472	-0.353553	-0.359222	0.475098	0.546689	-0.342741	0.477662	-0.467446	0.417597	0.475346	-0.518313	-0.386391	-0.483171	-0.455061	0.103605	-0.472117	-0.251798	-0.222821	-0.174577	-0.147016	-0.048392	-0.0607821	0.598001	-0.196269	0.177331	0.209838	-0.260831	0.667284	0.0629934	-0.295459	-0.170243	0.547407	0.502449	-0.345585	0.0144824	-0.379572	-0.16151	-0.338095	-0.378062	0.37933	-0.187246	-0.479289	0.621688	0.513634	0.538154
TraesCS1A02G107200	-0.760606	0.929485	-0.719143	-0.631164	-0.787865	0.786843	0.857484	-0.892901	-0.60041	0.796944	-0.413615	0.379235	-0.275296	-0.84683	-0.00227629	0.927697	0.434714	-0.0177997	-0.558268	0.299035	0.221985	-0.197638	0.139149	0.786369	0.354368	-0.520971	-0.42662	0.691938	-0.777689	-0.259387	0.828122	-0.472569	0.23885	0.402763	0.357493	-0.743099	-0.396428	0.621199	0.243821	0.00296658	-0.417412	0.856949	0.898439	-0.51719	-0.0399286	0.211596	-0.68081	-0.325317	-0.335125
TraesCS1A02G107300	-0.0298446	-0.0668368	0.278471	-0.117607	0.264109	0.100495	0.0321276	0.282308	0.500438	0.000641804	0.464694	-0.465664	0.0601967	0.270339	-0.115466	-0.136029	0.354372	-0.31109	-0.329922	0.168693	-0.21735	0.379745	0.686354	-0.274368	-0.260988	-0.303743	0.0745362	0.243287	-0.00157961	0.728455	-0.309774	0.456047	-0.57038	0.52617	0.575539	0.0718786	0.207685	0.356935	0.383436	-0.595673	-0.281266	-0.267464	-0.0720399	0.424134	0.556244	-0.0948159	0.394608	-0.240206	-0.161857
TraesCS1A02G107600	0.596435	-0.440495	0.545054	0.292416	0.477974	-0.436553	-0.48408	0.380125	0.371733	-0.340296	0.414033	-0.151027	-0.134746	0.54536	0.0323597	-0.500952	-0.0851041	-0.261684	0.452146	0.139053	0.164044	0.260312	0.0676419	-0.514615	-0.289197	0.441885	0.310276	-0.1847	0.57862	0.428209	-0.430188	0.252551	-0.473752	0.035845	0.10351	0.480368	0.400297	-0.332725	-0.407895	-0.174699	0.277941	-0.4987	-0.502917	0.0675541	0.308744	-0.19909	0.394545	0.100427	0.127511
TraesCS1A02G107800	0.522187	-0.631689	0.458804	0.665474	0.606128	-0.597011	-0.593448	0.624527	0.504427	-0.653969	0.357725	-0.22481	0.47855	0.555268	-0.19148	-0.578683	-0.470097	-0.126341	0.358534	-0.406787	-0.210453	0.00853186	-0.207165	-0.201268	0.125468	0.17325	0.355918	-0.600846	0.390246	0.141866	-0.424205	0.521137	0.0239247	-0.444136	-0.290578	0.600557	0.193021	-0.462176	-0.0217484	-0.13464	0.206173	-0.54099	-0.565188	0.494561	-0.213305	-0.34027	0.518352	0.473818	0.600755
TraesCS1A02G107900	0.0423927	0.10181	-0.252308	-0.163625	-0.251452	0.0407991	0.0890136	-0.0807152	0.0304075	0.193023	-0.137711	0.202555	0.0490854	-0.0917905	0.168831	0.134263	-0.0239821	0.302899	0.191501	0.102277	0.219154	-0.254847	-0.364835	0.0860115	0.104456	0.133742	-0.103713	0.0195742	0.0190754	-0.427805	0.191202	-0.290781	0.212077	-0.0590945	-0.210286	-0.0157755	-0.0969608	-0.104178	-0.114056	0.404872	0.0453669	0.183074	0.158016	-0.182495	-0.225713	-0.270068	-0.227462	-0.0300285	-0.0704278
TraesCS1A02G108000	-0.127825	0.00663094	-0.123855	0.0460869	-0.187235	-0.0791646	0.0289556	-0.210044	-0.362568	-0.0797756	-0.462861	0.396399	0.0952808	-0.2831	0.268428	0.133662	-0.0361545	0.429792	0.173546	-0.0295062	0.0847825	-0.0243419	-0.269835	0.298856	0.225837	0.145477	-0.344804	-0.282741	-0.0280673	-0.403909	0.129502	-0.385732	0.302019	-0.216676	-0.290371	-0.176262	-0.454689	-0.101658	-0.00141924	0.504641	0.232203	0.120029	0.129172	-0.109162	-0.234261	0.42455	-0.412295	0.0174996	0.0500681
TraesCS1A02G108100	-0.289205	0.556377	-0.34522	-0.17714	-0.338778	0.334726	0.450978	-0.505789	-0.27708	0.486511	-0.00120105	-0.0147787	-0.165121	-0.408309	-0.40656	0.5218	0.071529	-0.454205	-0.37483	0.0495784	0.233015	-0.231508	0.106152	0.479129	0.463508	-0.411826	0.158504	0.553124	-0.516682	0.0997368	0.645789	0.045284	0.107034	0.246889	0.38681	-0.203282	0.111454	0.30617	0.0875788	-0.368293	-0.408682	0.496855	0.466802	-0.336807	-0.0346854	-0.0895515	-0.167067	0.0950901	0.105137
TraesCS1A02G108300	-0.782194	0.738962	-0.578303	-0.868076	-0.710399	0.849171	0.798688	-0.618846	-0.346934	0.706755	-0.4119	0.278408	-0.347502	-0.651569	0.400149	0.721098	0.782198	0.262568	-0.602274	0.592765	-0.00485074	0.129361	0.484618	0.354104	-0.0146952	-0.356486	-0.753177	0.693402	-0.536284	-0.0839229	0.436146	-0.594079	-0.234754	0.615271	0.509051	-0.878186	-0.494285	0.851892	0.368875	-0.0104817	-0.280345	0.661888	0.726331	-0.246568	0.285017	0.247416	-0.654793	-0.831181	-0.80344
TraesCS1A02G108500	0.525278	-0.449859	0.336051	0.392138	0.590438	-0.422656	-0.424497	0.604898	0.666359	-0.405127	0.719866	-0.595069	0.236184	0.681924	-0.403733	-0.55764	-0.384938	-0.398541	0.0298859	-0.398965	-0.45536	-0.0958445	-0.000806656	-0.518729	-0.302524	0.0781492	0.591588	-0.138401	0.350586	0.294824	-0.475303	0.711807	-0.202325	-0.2492	-0.139372	0.6025	0.704854	-0.242579	-0.0488584	-0.496446	-0.0710331	-0.432296	-0.54583	0.397246	-0.0804469	-0.700716	0.743908	0.278547	0.305951
TraesCS1A02G108800	0.107215	-0.33282	0.385956	0.0977951	0.289371	-0.234266	-0.25034	0.376797	0.294331	-0.343506	0.0756037	0.0126983	0.13184	0.27681	0.396095	-0.327667	0.231024	0.37845	0.124954	0.149825	-0.161973	0.515289	0.345518	-0.352328	-0.150717	0.262559	-0.268754	-0.368195	0.328981	0.269877	-0.479345	0.00822538	-0.35392	0.0992688	0.0995903	0.0659512	-0.237202	0.0482039	0.207781	0.0935263	0.34101	-0.409333	-0.291319	0.43505	0.316922	0.221837	0.131676	-0.249158	-0.154691
TraesCS1A02G108900	-0.559813	0.431405	-0.556706	-0.335246	-0.360058	0.433475	0.577193	-0.178885	-0.0110705	0.47877	-0.242438	-0.489985	0.365594	-0.423608	-0.561223	0.461977	0.0353736	-0.257355	-0.808341	-0.307055	-0.471599	-0.462837	0.168107	0.327368	0.200604	-0.6864	0.0895677	0.607759	-0.704769	-0.0597023	0.454031	0.17168	0.225759	0.182618	0.155141	-0.304644	0.152672	0.530383	0.719762	-0.425599	-0.736166	0.482909	0.466822	0.279578	-0.202977	-0.0291071	-0.101766	-0.0668565	-0.0763115
TraesCS1A02G109200	-0.0143015	-0.0267884	-0.207878	0.2955	0.139622	-0.124401	-0.0224328	0.170373	0.072144	-0.0862347	0.150378	-0.3276	0.319581	0.0666466	-0.655243	-0.0577474	-0.583678	-0.378426	-0.303555	-0.709287	-0.488259	-0.568574	-0.340022	0.142192	0.0267368	-0.373958	0.498737	0.0306353	-0.26664	-0.258852	0.0706694	0.459091	0.464995	-0.517083	-0.433433	0.236108	0.428409	-0.137576	0.124862	-0.330402	-0.302131	0.11821	-0.0978808	0.164038	-0.586462	-0.316404	0.340635	0.469748	0.430059
TraesCS1A02G109300	-0.139397	-0.197516	0.149899	-0.0145541	0.0367216	-0.0285607	-0.0836941	0.223151	0.0698535	-0.203089	-0.166121	0.202141	0.233142	0.00799177	0.454466	-0.103483	0.259459	0.501872	0.0580049	0.173014	-0.0763049	0.383588	0.212337	-0.0121678	0.0529619	0.0373038	-0.459613	-0.324023	0.0830332	0.0354532	-0.256924	-0.150866	-0.121468	0.0642327	0.0430991	-0.10348	-0.519437	0.119651	0.329316	0.245661	0.263329	-0.189468	-0.0614071	0.379021	0.157187	0.269396	-0.139136	-0.255916	-0.140403
TraesCS1A02G109400	0.0166268	-0.240363	0.341564	0.0423247	0.323347	-0.113071	-0.152487	0.45264	0.395477	-0.244861	0.302337	-0.208057	0.13875	0.331445	0.159561	-0.302067	0.235871	0.124721	-0.150789	0.0643598	-0.327685	0.461232	0.51638	-0.388943	-0.202189	-0.0321087	-0.115365	-0.143682	0.164271	0.426281	-0.473064	0.253973	-0.413226	0.189099	0.230528	0.0978287	-0.0329336	0.210407	0.345627	-0.241025	0.128754	-0.355461	-0.266967	0.542493	0.361442	0.0290319	0.322492	-0.25661	-0.166867
TraesCS1A02G109500	0.0466078	-0.158247	0.245367	0.0211842	0.234087	-0.119691	-0.154989	0.165777	0.104775	-0.277718	0.207157	0.102494	-0.186979	0.236565	0.383987	-0.250835	0.220382	0.285773	-0.033964	0.145459	-0.330758	0.478945	0.390105	-0.361575	-0.270999	0.291626	-0.279185	-0.198895	0.29274	0.194791	-0.414992	-0.0450492	-0.390216	0.000649085	0.0902572	-0.0675341	-0.104054	0.175334	0.0274373	-0.0650898	0.406849	-0.213783	-0.277403	0.174303	0.246997	0.0207513	0.108554	-0.368083	-0.284733
TraesCS1A02G109700	0.368379	-0.386661	0.560364	0.248075	0.41434	-0.331037	-0.42414	0.294115	0.32629	-0.411002	0.274685	0.134874	-0.133585	0.415687	0.369477	-0.420821	0.115937	0.0943959	0.411561	0.240559	0.118433	0.545263	0.224869	-0.3761	-0.200502	0.429474	-0.0875983	-0.40016	0.51229	0.371004	-0.484136	0.0489909	-0.408249	0.0498011	0.113769	0.223455	-0.0352079	-0.196511	-0.213642	0.0201028	0.480094	-0.483734	-0.41746	0.110319	0.374272	0.0655917	0.215319	-0.0959406	-0.00349768
TraesCS1A02G110100	-0.163034	0.184653	0.0671609	-0.312074	-0.163632	0.22363	0.145293	-0.154188	-0.149208	0.259399	-0.0588686	0.123841	-0.324844	-0.126464	0.249222	0.128157	0.370279	0.103441	-0.0275987	0.368871	0.29477	0.289843	0.276215	-0.108319	-0.22572	0.00055138	-0.188264	0.198023	-0.0267622	0.171195	-0.0211471	-0.204471	-0.193107	0.406809	0.271217	-0.194511	-0.0800732	0.148862	-0.0146211	0.122819	0.0361069	0.0233714	0.154615	-0.192443	0.416045	0.36642	-0.166171	-0.280694	-0.350982
TraesCS1A02G110200	-0.325096	0.321355	-0.641065	-0.139447	-0.48147	0.221217	0.31102	-0.401362	-0.456584	0.244458	-0.500571	0.305745	0.0983675	-0.476602	-0.0619309	0.40659	-0.267042	0.248576	-0.0966706	-0.282403	-0.0480064	-0.637628	-0.644132	0.552223	0.231069	-0.206464	-0.151837	0.0346607	-0.39334	-0.846395	0.484083	-0.368489	0.721684	-0.421172	-0.542561	-0.299489	-0.286231	-0.0548775	-0.0379235	0.428027	-0.164474	0.538222	0.39604	-0.380003	-0.701422	-0.0587603	-0.444343	0.142709	0.0696271
TraesCS1A02G110300	0.494516	-0.173833	0.26976	0.230013	0.303186	-0.260475	-0.287068	0.0532945	0.290769	-0.230259	0.494741	0.120752	-0.251337	0.385954	0.0458522	-0.24282	-0.087189	-0.311801	0.373571	0.152656	0.164775	0.0844904	-0.0921137	-0.125432	-0.13834	0.346335	0.186709	-0.096682	0.413265	0.17606	-0.176303	0.168549	-0.305498	-0.074374	0.0549671	0.297925	0.309745	-0.241553	-0.545439	-0.190378	0.203615	-0.189854	-0.267302	-0.256586	0.0542068	-0.544461	0.251178	0.0913964	0.187024
TraesCS1A02G110700	0.248734	-0.149083	0.278948	0.188235	0.262921	-0.133997	-0.209859	0.153292	0.182992	-0.101838	0.311035	-0.243129	-0.0332338	0.246024	-0.273331	-0.203556	-0.165013	-0.384101	0.13059	-0.114656	0.156143	0.00876094	-0.0106127	-0.157143	-0.21289	-0.0644329	0.416675	-0.0330757	0.108445	0.28064	-0.170592	0.360831	-0.0223963	0.0444125	0.0348866	0.304711	0.339303	-0.259861	-0.160296	-0.182544	-0.127921	-0.262493	-0.177967	-0.0398011	0.155533	-0.00215927	0.354946	0.303697	0.22174
TraesCS1A02G110900	0.0705603	-0.0192571	0.216413	0.031233	0.285391	0.0851557	-0.0187347	0.196665	0.556343	-0.0854957	0.502668	-0.283867	0.0132059	0.28845	-0.143353	-0.120025	0.142349	-0.355832	-0.243032	0.0379582	-0.264282	0.249308	0.459946	-0.163547	-0.11692	-0.148522	0.107903	0.148355	0.0290794	0.509933	-0.216382	0.412915	-0.400766	0.202445	0.366271	0.106091	0.282712	0.238705	0.184761	-0.584172	-0.123194	-0.140647	-0.121295	0.30108	0.291157	-0.243344	0.376619	-0.121984	-0.0195017
TraesCS1A02G111000	0.846769	-0.632321	0.627444	0.615063	0.746889	-0.64518	-0.735562	0.470028	0.437547	-0.678851	0.686658	-0.117093	-0.126605	0.794041	-0.0423071	-0.731379	-0.42705	-0.321827	0.597983	-0.177712	-0.0891426	0.155054	-0.18934	-0.554337	-0.432844	0.606863	0.468395	-0.502474	0.782983	0.262197	-0.638382	0.431828	-0.300291	-0.41106	-0.257374	0.64682	0.532119	-0.607503	-0.678455	-0.183606	0.435178	-0.62864	-0.756461	0.0306179	0.0053651	-0.455477	0.652874	0.346309	0.372033
TraesCS1A02G111100	-0.319663	0.134587	-0.0350992	-0.430666	-0.110313	0.284263	0.233463	-0.0670652	0.010225	0.129041	-0.0009676	-0.0375745	-0.223347	-0.0742836	0.337147	0.0890797	0.520497	0.178823	-0.316868	0.340139	-0.240229	0.339726	0.498937	-0.185489	-0.394764	-0.113017	-0.429392	0.216553	-0.0623097	0.196044	-0.201869	-0.147268	-0.408763	0.404292	0.312131	-0.390263	-0.166253	0.463797	0.232715	-0.101567	-0.0493697	0.0308536	0.12456	0.0682065	0.384104	0.165257	-0.116224	-0.589737	-0.565574
TraesCS1A02G111300	-0.908137	0.832075	-0.794191	-0.669559	-0.785279	0.824581	0.900854	-0.674711	-0.430476	0.768254	-0.549098	0.0865175	0.00661584	-0.846209	-0.107035	0.888513	0.43228	0.0481404	-0.794183	0.158638	-0.064272	-0.280802	0.232815	0.734764	0.420523	-0.72674	-0.44248	0.717382	-0.904613	-0.241336	0.781367	-0.35932	0.243882	0.401604	0.355217	-0.783637	-0.425803	0.774945	0.62683	-0.115668	-0.623313	0.827404	0.886653	-0.152937	-0.0974455	0.238019	-0.615795	-0.382936	-0.371396
TraesCS1A02G111600	-0.0253903	-0.134989	-0.0522197	0.097873	0.0615842	-0.0763561	-0.101335	-0.0635237	-0.206298	-0.252072	-0.10357	0.0670356	-0.102146	0.00789467	0.0917466	-0.106915	-0.166022	0.131446	0.0393706	-0.235317	-0.270835	-0.0667899	-0.215983	-0.00135797	-0.262962	0.0629404	-0.103577	-0.275594	0.0772526	-0.287086	-0.180689	-0.0720839	0.207493	-0.341689	-0.382047	-0.0982945	-0.122971	-0.142116	-0.158964	0.172336	0.0988574	-0.045059	-0.107059	-0.14248	-0.242668	0.130815	-0.0264847	0.031105	-0.00669194
TraesCS1A02G111800	0.623967	-0.661638	0.57021	0.705998	0.716294	-0.682902	-0.684399	0.591022	0.435891	-0.667337	0.401673	-0.309741	0.170952	0.648891	-0.338479	-0.682059	-0.579429	-0.336277	0.411973	-0.481093	-0.103147	-0.0196343	-0.254344	-0.358047	-0.242969	0.196323	0.620205	-0.573016	0.486188	0.213247	-0.553855	0.588377	0.0460221	-0.443045	-0.367122	0.682268	0.411562	-0.648986	-0.327127	-0.149354	0.146689	-0.666219	-0.656099	0.213108	-0.11206	-0.100293	0.716401	0.614926	0.588445
TraesCS1A02G111900	0.635737	-0.708554	0.58453	0.552324	0.729546	-0.577412	-0.669304	0.666867	0.601725	-0.720058	0.539391	-0.206222	0.157622	0.762376	0.0121341	-0.734011	-0.317946	-0.104311	0.415853	-0.238034	-0.270605	0.188369	-0.0780374	-0.47928	-0.413812	0.346462	0.292414	-0.584038	0.654236	0.247548	-0.744834	0.482131	-0.260273	-0.341911	-0.26941	0.570281	0.283223	-0.458834	-0.279007	-0.141668	0.306328	-0.703206	-0.687143	0.363464	-0.00136851	-0.327475	0.646382	0.250447	0.317764
TraesCS1A02G112000	-0.242463	0.00937931	-0.25962	0.0875344	-0.200724	-0.0178091	0.0547805	-0.136021	-0.373955	-0.0520233	-0.498055	0.184663	0.242148	-0.317357	-0.00554364	0.140812	-0.257321	0.402298	0.00345654	-0.345198	-0.0643183	-0.275846	-0.412307	0.33427	0.229558	-0.102743	-0.138078	-0.292396	-0.218905	-0.543665	0.180231	-0.231952	0.627008	-0.380225	-0.485437	-0.152025	-0.364863	-0.162874	0.15446	0.490301	0.0251887	0.148802	0.148769	-0.0209535	-0.440321	0.412762	-0.285554	0.221899	0.155163
TraesCS1A02G112100	-0.234406	0.277562	-0.377356	0.123575	-0.228922	0.134786	0.202427	-0.401622	-0.440967	0.139759	-0.271647	0.193619	0.0637772	-0.390471	-0.408555	0.331281	-0.393915	-0.259517	-0.15324	-0.43473	-0.0297845	-0.506585	-0.462443	0.603112	0.260963	-0.318908	0.169672	0.0545308	-0.429223	-0.442288	0.447445	-0.0196971	0.648441	-0.384414	-0.358896	-0.122687	-0.0446614	-0.128281	-0.0592797	0.0244079	-0.226364	0.392662	0.279093	-0.337884	-0.544222	0.127459	-0.177601	0.420564	0.353708
TraesCS1A02G112200	-0.456433	0.33236	-0.224956	-0.327004	-0.346901	0.396823	0.33679	-0.41755	-0.368707	0.178382	-0.346974	0.568638	-0.223584	-0.414406	0.495368	0.380698	0.441568	0.356647	-0.138624	0.371718	0.0694951	0.267385	0.192542	0.396824	0.0128149	-0.0630476	-0.674176	0.0425641	-0.203358	-0.168143	0.148731	-0.506875	-0.0414361	0.168947	0.147707	-0.561449	-0.668049	0.367456	0.0868349	0.220108	0.153942	0.296182	0.371857	-0.172416	0.0975627	0.389107	-0.502218	-0.442185	-0.373659
TraesCS1A02G112400	-0.509295	0.519432	-0.784582	-0.38621	-0.63913	0.423865	0.53116	-0.604295	-0.540325	0.439118	-0.521521	0.288418	-0.0778049	-0.620292	-0.0241975	0.586465	-0.0616163	0.192928	-0.305068	-0.13533	-0.100693	-0.612399	-0.485396	0.596684	0.138508	-0.309123	-0.286189	0.306277	-0.528454	-0.807766	0.576476	-0.452953	0.589598	-0.230722	-0.375067	-0.51899	-0.268021	0.190675	0.0208489	0.317754	-0.294274	0.714631	0.566818	-0.506606	-0.611085	-0.0348358	-0.577704	-0.093633	-0.157555
TraesCS1A02G112500	-0.381588	0.235606	-0.412993	-0.268497	-0.52294	0.181852	0.252898	-0.355225	-0.577597	0.244755	-0.694186	0.419857	-0.0322025	-0.523152	0.313637	0.34527	0.0240153	0.620841	0.0371005	0.0260387	0.194884	-0.209833	-0.390764	0.288151	0.213534	0.0371971	-0.408749	-0.0603729	-0.248726	-0.692248	0.335345	-0.625699	0.521988	-0.170633	-0.382185	-0.380801	-0.472298	-0.0167555	0.0313581	0.743852	0.115564	0.369183	0.341596	-0.304775	-0.321126	0.490422	-0.634913	-0.107733	-0.212919
TraesCS1A02G112600	-0.590069	0.610022	-0.724535	-0.490891	-0.702942	0.598186	0.604533	-0.714338	-0.693423	0.533216	-0.604834	0.237349	-0.205499	-0.713929	0.0219618	0.669212	0.128568	0.144528	-0.349636	0.0561191	0.0527572	-0.418235	-0.234141	0.550366	0.161569	-0.273985	-0.337508	0.420968	-0.560066	-0.560284	0.649249	-0.525087	0.420746	0.0145015	-0.0899742	-0.656856	-0.31954	0.319484	0.0668846	0.232937	-0.3155	0.703236	0.639885	-0.475008	-0.330498	0.193032	-0.651894	-0.203067	-0.312147
TraesCS1A02G112700	0.466693	-0.228292	0.129785	0.449423	0.388477	-0.303266	-0.340671	0.116839	0.168703	-0.313554	0.527429	-0.207738	-0.0748746	0.389678	-0.477364	-0.30857	-0.59182	-0.593911	0.18006	-0.468031	-0.165286	-0.346017	-0.412314	-0.0966757	-0.192328	0.0797381	0.613566	-0.129221	0.204325	-0.0517567	-0.142	0.492717	0.179062	-0.51035	-0.363447	0.432088	0.644497	-0.453255	-0.49571	-0.322684	-0.0571908	-0.14249	-0.360175	-0.216132	-0.378815	-0.552293	0.480567	0.521612	0.481032
TraesCS1A02G112800	-0.309794	0.357874	-0.332904	-0.3811	-0.456674	0.302028	0.300378	-0.550296	-0.532349	0.273249	-0.368996	0.574643	-0.438119	-0.423648	0.484075	0.376165	0.265676	0.426849	0.0555069	0.327609	0.246359	0.0175146	-0.163902	0.27105	-0.101566	0.11765	-0.519852	0.0829444	-0.112049	-0.4609	0.23695	-0.647521	0.156444	0.0452443	-0.119312	-0.48208	-0.448821	0.122902	-0.233212	0.503779	0.186134	0.37915	0.357098	-0.548613	-0.0690588	0.291863	-0.585932	-0.345542	-0.397962
TraesCS1A02G113300	0.368552	-0.241446	0.213003	0.32642	0.426997	-0.296385	-0.273411	0.107006	0.421359	-0.390299	0.478303	-0.0424088	-0.12552	0.409526	-0.124991	-0.290747	-0.244563	-0.305747	0.143342	-0.216852	-0.234191	-0.0118348	-0.114079	-0.0671057	-0.280933	0.126127	0.223955	-0.249048	0.309867	0.0816409	-0.323661	0.318974	-0.0924322	-0.267631	-0.182706	0.264919	0.22784	-0.235295	-0.356221	-0.2565	0.0639342	-0.254038	-0.281379	-0.101761	-0.133414	-0.304997	0.426703	0.197697	0.250244
TraesCS1A02G113400	-0.725479	0.835887	-0.719299	-0.793972	-0.755872	0.815687	0.848008	-0.673668	-0.376127	0.809299	-0.370141	0.17573	-0.243553	-0.691624	0.0917532	0.801949	0.535658	0.0893239	-0.632531	0.364212	0.00537963	-0.186647	0.242686	0.461449	0.0813061	-0.425897	-0.472393	0.785954	-0.650115	-0.235018	0.627512	-0.474344	0.0188255	0.477155	0.360533	-0.753132	-0.27875	0.730643	0.330085	-0.0395658	-0.444341	0.778628	0.795639	-0.317283	0.0466371	0.0634346	-0.597411	-0.574569	-0.603152
TraesCS1A02G113600	-0.484002	0.646874	-0.627159	-0.646898	-0.590748	0.668932	0.64962	-0.555343	-0.224191	0.63128	-0.0909438	0.11419	-0.168958	-0.466928	0.0703369	0.610849	0.351501	0.0333424	-0.43585	0.22458	-0.0278847	-0.256174	0.0234786	0.372341	-0.0941513	-0.353551	-0.310688	0.589775	-0.481524	-0.309191	0.442648	-0.284445	0.114629	0.308188	0.143618	-0.522003	-0.107404	0.46471	0.132363	0.0211	-0.417368	0.608407	0.639748	-0.369496	-0.0922763	-0.250321	-0.409945	-0.387324	-0.442229
TraesCS1A02G113700	-0.232801	0.255162	-0.257852	0.0850344	-0.144641	0.122588	0.269086	-0.0455006	-0.0119953	0.252699	-0.122554	-0.233038	0.445174	-0.275586	-0.590354	0.301323	-0.195418	-0.312963	-0.404606	-0.326535	-0.107942	-0.346102	0.0201627	0.414366	0.568949	-0.453402	0.280011	0.296139	-0.504779	0.0278173	0.473359	0.24328	0.285502	-0.0118332	0.127802	0.0434703	0.132887	0.192701	0.487453	-0.337044	-0.395317	0.306622	0.257488	0.299567	-0.214442	-0.0193791	-0.00639469	0.301728	0.352832
TraesCS1A02G114000	0.532967	-0.57208	0.390041	0.635845	0.644239	-0.5696	-0.557251	0.620093	0.424624	-0.52049	0.425143	-0.564134	0.35014	0.585817	-0.605162	-0.603239	-0.681876	-0.480714	0.18078	-0.668158	-0.324819	-0.273487	-0.288791	-0.344101	-0.279482	0.00775761	0.778669	-0.353586	0.297059	0.162959	-0.44106	0.740818	0.150971	-0.471869	-0.40085	0.677399	0.652245	-0.557334	-0.130997	-0.327318	-0.091443	-0.52049	-0.584842	0.357586	-0.246718	-0.294321	0.740633	0.663212	0.616469
TraesCS1A02G114100	-0.343442	0.523983	-0.453811	-0.252089	-0.472873	0.412067	0.482272	-0.4338	-0.225389	0.53047	-0.188733	0.0313938	0.144134	-0.494339	-0.304718	0.568331	0.0362992	-0.160624	-0.28047	-0.0137388	0.274981	-0.358966	-0.126347	0.5652	0.488185	-0.424201	0.0420885	0.425153	-0.56252	-0.18378	0.653645	-0.0648981	0.374091	0.186666	0.146845	-0.203413	-0.0385694	0.189831	0.229533	0.00758614	-0.438443	0.503365	0.574612	-0.19116	-0.179945	-0.0301238	-0.30497	0.140624	0.10306
TraesCS1A02G114300	0.0407671	-0.291616	0.109313	0.245159	0.0551108	-0.262909	-0.24564	0.150953	-0.223241	-0.246604	-0.334422	0.109671	0.204715	-0.0399184	0.0550536	-0.164501	-0.27424	0.215383	0.303032	-0.229746	0.110563	-0.0823655	-0.368684	0.0394899	0.101525	0.052599	-0.010904	-0.41981	0.0649357	-0.278769	-0.101294	-0.078845	0.371512	-0.32962	-0.415436	0.110417	-0.18366	-0.385876	-0.0602875	0.4314	0.171099	-0.160281	-0.150949	0.0419673	-0.216408	0.441609	-0.105329	0.283445	0.249631
TraesCS1A02G114600	-0.141421	0.0436085	0.207214	-0.231419	-0.139278	0.157904	0.0505732	-0.109958	-0.207974	0.158526	-0.320118	0.216595	-0.169958	-0.186887	0.38031	0.0878192	0.412949	0.241142	0.149563	0.451638	0.434364	0.459144	0.309128	-0.0759251	-0.0991854	0.12957	-0.298788	0.0171881	0.0605207	0.254661	-0.0600971	-0.343959	-0.221658	0.453484	0.315196	-0.186847	-0.344453	0.0717854	0.0602702	0.291315	0.166605	-0.117136	0.115832	-0.0254786	0.54797	0.755103	-0.274167	-0.248404	-0.317374
TraesCS1A02G114900	-0.767707	0.759346	-0.639419	-0.72088	-0.710313	0.89786	0.801202	-0.606584	-0.356814	0.765467	-0.32174	0.0422032	-0.118482	-0.693993	-0.00924621	0.772787	0.498289	0.0120358	-0.668028	0.279652	0.0374304	-0.130935	0.291782	0.496887	0.165823	-0.609359	-0.38944	0.728715	-0.752212	-0.104115	0.602214	-0.301053	0.104589	0.501862	0.414088	-0.68682	-0.27495	0.691206	0.474941	-0.0995433	-0.532505	0.687168	0.779392	-0.175235	0.0909011	0.170151	-0.528349	-0.431781	-0.485995
TraesCS1A02G115000	0.787026	-0.723404	0.525253	0.745541	0.739986	-0.75966	-0.751812	0.634665	0.493695	-0.72626	0.453952	-0.235228	0.217454	0.73962	-0.253059	-0.747979	-0.679956	-0.276734	0.540447	-0.499797	-0.245367	-0.116776	-0.429223	-0.441903	-0.245243	0.452272	0.577696	-0.604628	0.639877	0.036018	-0.57563	0.507678	0.00832474	-0.642054	-0.527634	0.735135	0.530439	-0.707436	-0.451231	-0.107585	0.32965	-0.607891	-0.77171	0.243306	-0.295024	-0.424212	0.651837	0.55211	0.581843
TraesCS1A02G115100	0.594494	-0.463453	0.556357	0.274688	0.459366	-0.41614	-0.537865	0.417623	0.310215	-0.395907	0.433431	-0.0102262	-0.19727	0.57582	0.268068	-0.552503	-0.0582485	0.0350504	0.51283	0.188131	0.131084	0.374456	0.0604515	-0.619519	-0.317108	0.594522	0.168359	-0.322288	0.656674	0.280642	-0.53015	0.119756	-0.434213	-0.0734342	-0.0100554	0.441524	0.293511	-0.349376	-0.467231	0.0308194	0.511589	-0.514842	-0.566585	0.0641637	0.282468	-0.2268	0.358468	0.00267183	0.00938998
TraesCS1A02G115200	-0.729288	0.679852	-0.495801	-0.64695	-0.68937	0.691591	0.706895	-0.644521	-0.458306	0.599357	-0.55857	0.451631	-0.14952	-0.734358	0.372937	0.744008	0.645162	0.34547	-0.408302	0.493902	0.213133	0.142905	0.318918	0.57998	0.276544	-0.300347	-0.716956	0.431598	-0.542978	-0.146795	0.533023	-0.615553	0.00268056	0.512854	0.409382	-0.76189	-0.688428	0.642229	0.400428	0.203333	-0.167172	0.58011	0.759378	-0.184743	0.183656	0.483006	-0.72882	-0.549473	-0.519899
TraesCS1A02G115400	-0.00808394	0.118216	-0.111545	0.0684221	-0.228875	0.103458	0.0325652	-0.201236	-0.264059	0.154887	-0.30837	0.363942	0.173135	-0.280168	-0.01438	0.216977	-0.174932	0.0190512	0.292737	-0.0229821	0.449307	-0.201489	-0.422976	0.438267	0.306378	-0.00224268	0.0115149	-0.0941965	-0.142047	-0.311583	0.30978	-0.202401	0.440278	-0.131655	-0.198066	0.0404717	-0.219688	-0.300641	-0.150612	0.382818	0.0512785	0.16812	0.211697	-0.215778	-0.201908	0.224404	-0.295202	0.333537	0.276119
TraesCS1A02G115500	0.351485	-0.379599	0.287621	0.144125	0.36444	-0.25018	-0.389798	0.336371	0.163308	-0.382411	0.3741	-0.0821679	-0.21307	0.485731	0.207559	-0.483731	-0.109694	0.00855438	0.235308	-0.0383525	-0.256526	0.164137	-0.0439465	-0.551256	-0.611324	0.324483	0.0881956	-0.270868	0.479106	0.0322728	-0.575583	0.140017	-0.25354	-0.239698	-0.252198	0.228932	0.247062	-0.240211	-0.391146	-0.0327971	0.291433	-0.371692	-0.473497	0.0113897	0.0102357	-0.247233	0.349772	-0.0748494	-0.132577
TraesCS1A02G115700	0.776704	-0.623701	0.658975	0.695366	0.643858	-0.777889	-0.750632	0.499052	0.31554	-0.640693	0.402701	0.181813	0.027268	0.633074	0.0921433	-0.67083	-0.432236	0.00186876	0.71257	-0.144588	0.0942626	0.232551	-0.247856	-0.44252	-0.0407583	0.717442	0.326493	-0.641293	0.728209	0.117118	-0.495414	0.202185	-0.137824	-0.460738	-0.319311	0.674994	0.307679	-0.648398	-0.529776	0.130736	0.722071	-0.568636	-0.739272	0.11349	-0.0232871	-0.219576	0.408431	0.372385	0.465303
TraesCS1A02G115900	0.403777	-0.283503	0.268947	0.209802	0.510429	-0.204444	-0.32014	0.357753	0.559827	-0.337091	0.737351	-0.184871	-0.164387	0.618383	-0.092128	-0.448446	-0.177647	-0.338071	0.041346	-0.16952	-0.420048	0.0462077	0.0435175	-0.407954	-0.623607	0.11974	0.288888	-0.104925	0.391529	0.192179	-0.550901	0.44583	-0.294649	-0.21073	-0.140766	0.319807	0.469709	-0.142322	-0.320327	-0.422589	0.0720933	-0.318368	-0.444457	0.0351867	-0.00552932	-0.576608	0.634041	0.0171161	0.03571
TraesCS1A02G116000	0.402297	-0.431417	0.724014	0.193691	0.492513	-0.365716	-0.443011	0.463081	0.387062	-0.356251	0.36382	-0.0582395	-0.102724	0.506021	0.324035	-0.501124	0.268534	0.0801827	0.346376	0.360892	0.183501	0.725385	0.522657	-0.59339	-0.269159	0.400246	0.00694378	-0.285665	0.569386	0.694438	-0.592221	0.160787	-0.663636	0.337494	0.382797	0.336232	0.0559016	-0.100309	-0.093842	-0.0824797	0.433975	-0.635854	-0.469454	0.32338	0.703004	0.171717	0.350945	-0.154654	-0.0863265
TraesCS1A02G116200	0.528286	-0.4183	0.391765	0.482797	0.62358	-0.411	-0.439384	0.378498	0.465961	-0.505966	0.71767	-0.382037	0.0301839	0.62253	-0.358336	-0.497455	-0.340335	-0.624478	0.155241	-0.292589	-0.278786	-0.0236817	-0.0264635	-0.251989	-0.302435	0.00791171	0.504889	-0.21278	0.356253	0.370523	-0.435467	0.699827	-0.258527	-0.240959	-0.0494801	0.49899	0.531885	-0.295785	-0.332988	-0.568085	-0.0701307	-0.432971	-0.478694	0.108956	-0.0626319	-0.614615	0.687275	0.350416	0.435341
TraesCS1A02G116500	0.0550938	-0.238922	-0.0316984	0.107803	-0.0226718	-0.180192	-0.190468	0.190824	-0.224876	-0.115759	-0.261619	-0.0680585	0.209826	0.00115424	-0.0253181	-0.173798	-0.329052	0.276065	0.192096	-0.323606	-0.0464643	-0.246459	-0.442874	-0.158525	-0.142149	0.0866684	0.131333	-0.275072	0.0520774	-0.402539	-0.11425	-0.0579954	0.443099	-0.344188	-0.533275	0.157563	0.030977	-0.372161	-0.0213434	0.459994	0.0750341	-0.111026	-0.156317	0.0586724	-0.299026	0.169133	-0.0566675	0.243238	0.0916969
TraesCS1A02G116600	-0.0761075	0.233087	-0.121065	-0.241015	-0.345188	0.228593	0.156351	-0.234633	-0.176743	0.35997	-0.181236	0.214101	-0.0962635	-0.252677	0.138161	0.267756	0.132785	0.148437	0.21313	0.28418	0.649849	-0.0454874	-0.181972	0.185432	0.180724	-0.0454851	-0.0418038	0.124625	-0.139243	-0.144492	0.304128	-0.252839	0.214529	0.24896	0.0803322	-0.0535822	-0.146455	-0.113136	-0.123891	0.414133	-0.0682942	0.148753	0.312421	-0.353123	0.101847	0.135937	-0.297177	0.0616243	-0.0696656
TraesCS1A02G116700	0.708305	-0.613595	0.419145	0.652585	0.516429	-0.628085	-0.673878	0.545581	0.343707	-0.511001	0.359661	-0.223349	0.273854	0.569869	-0.297453	-0.599549	-0.681994	-0.200527	0.596913	-0.4421	0.13429	-0.211829	-0.555008	-0.326565	-0.00933082	0.31427	0.669001	-0.532338	0.467424	-0.0433254	-0.327564	0.457152	0.257103	-0.537157	-0.489429	0.78275	0.454965	-0.791191	-0.407926	0.106289	0.185449	-0.522722	-0.593651	0.111955	-0.295582	-0.417124	0.520773	0.709555	0.633417
TraesCS1A02G116900	0.6192	-0.47719	0.329272	0.55964	0.568826	-0.530635	-0.516951	0.570235	0.534109	-0.38605	0.588996	-0.502558	0.336287	0.617555	-0.568033	-0.551524	-0.676677	-0.464329	0.234605	-0.59475	-0.237911	-0.317046	-0.368346	-0.39145	-0.250003	0.0961975	0.825134	-0.253816	0.324197	0.0727649	-0.366374	0.694944	0.170645	-0.461761	-0.419181	0.788617	0.769782	-0.575686	-0.205739	-0.27351	-0.0636121	-0.427221	-0.54869	0.257371	-0.283419	-0.549087	0.718703	0.633005	0.568311
TraesCS1A02G117000	0.563748	-0.481475	0.285096	0.612548	0.455934	-0.535477	-0.523737	0.468319	0.337083	-0.418078	0.266665	-0.223185	0.403813	0.441159	-0.434528	-0.463134	-0.705561	-0.296267	0.419471	-0.565033	-0.0431886	-0.346905	-0.548112	-0.144716	0.00180069	0.162146	0.63177	-0.424837	0.293339	-0.126011	-0.234115	0.469703	0.353005	-0.558025	-0.532162	0.671448	0.495914	-0.684864	-0.283735	0.00999869	0.0862543	-0.354468	-0.46486	0.176063	-0.387178	-0.325122	0.461204	0.70207	0.677649
TraesCS1A02G117300	0.340506	-0.256342	0.359343	0.22617	0.510256	-0.166367	-0.244034	0.438378	0.611126	-0.20503	0.710928	-0.637094	0.0844445	0.536772	-0.442286	-0.381678	-0.158411	-0.617933	-0.138436	-0.229451	-0.308049	0.0749801	0.284138	-0.429892	-0.344285	-0.12182	0.557645	0.0897497	0.175483	0.570715	-0.399896	0.721602	-0.334389	0.0647099	0.185106	0.43948	0.661665	-0.0543367	0.0540647	-0.69031	-0.251428	-0.375665	-0.36539	0.346788	0.211594	-0.373626	0.719656	0.180733	0.180268
TraesCS1A02G117400	0.627853	-0.576794	0.428471	0.758582	0.690195	-0.634117	-0.615099	0.606494	0.549722	-0.603431	0.476625	-0.249294	0.408451	0.628258	-0.472319	-0.597568	-0.703611	-0.429856	0.340646	-0.603254	-0.255084	-0.223376	-0.374435	-0.172719	-0.0640148	0.123405	0.653173	-0.495668	0.380676	0.0821829	-0.409172	0.641843	0.147663	-0.582025	-0.440529	0.725515	0.473419	-0.601007	-0.232963	-0.276272	0.121946	-0.487251	-0.611122	0.330678	-0.335328	-0.436355	0.719854	0.67906	0.735982
TraesCS1A02G117500	0.776314	-0.67005	0.55718	0.671355	0.737032	-0.680431	-0.702171	0.681078	0.59568	-0.601345	0.682592	-0.494115	0.276467	0.781258	-0.416535	-0.731488	-0.604188	-0.426953	0.408318	-0.469359	-0.178397	-0.0756646	-0.237481	-0.540442	-0.20685	0.282974	0.759431	-0.429467	0.546384	0.280101	-0.532343	0.72846	-0.0605846	-0.41687	-0.292714	0.840916	0.720297	-0.624374	-0.311519	-0.290427	0.116935	-0.638723	-0.725975	0.321472	-0.116374	-0.578819	0.78741	0.589629	0.583451
TraesCS1A02G117600	0.0618427	-0.0453725	0.266445	-0.178753	0.134651	0.0256512	-0.0345656	0.0883384	0.315898	-0.0589965	0.326417	0.118594	-0.325668	0.2294	0.447639	-0.117441	0.488084	0.180157	0.0374038	0.495733	0.0676811	0.561717	0.510349	-0.271005	-0.212114	0.171264	-0.313786	0.00599518	0.263585	0.40769	-0.300565	-0.0539628	-0.594768	0.411149	0.438965	-0.0756702	-0.145086	0.255472	-0.0200271	-0.104672	0.235075	-0.208519	-0.0884017	0.0123396	0.532028	-0.12865	0.0807914	-0.47015	-0.361218
TraesCS1A02G117700	0.218843	-0.317365	0.111984	0.283785	0.242309	-0.241511	-0.285736	0.351287	0.153658	-0.252056	0.0421065	-0.400953	0.262246	0.243584	-0.341008	-0.304933	-0.444239	-0.114558	0.119316	-0.458244	-0.107587	-0.273657	-0.32171	-0.18673	-0.167998	-0.0784979	0.450511	-0.256074	0.0872778	-0.0892997	-0.208562	0.357496	0.315703	-0.314258	-0.38025	0.350901	0.266261	-0.407088	-0.0459926	0.0503492	-0.171253	-0.292149	-0.245371	0.156824	-0.232589	-0.0299927	0.34786	0.461003	0.309011
TraesCS1A02G118300	0.0552598	0.0290638	-0.0874464	-0.0187609	0.0788435	0.103008	0.0712329	0.141392	0.375455	0.0579496	0.338987	-0.386553	0.193071	0.163532	-0.317155	-0.0095253	-0.0721656	-0.243368	-0.238031	-0.160712	-0.222798	-0.180686	0.0687319	-0.0642886	-0.0214543	-0.176665	0.260432	0.197081	-0.0906372	0.140543	0.0173088	0.367653	-0.0400215	0.0447571	0.0985797	0.109344	0.334798	0.115967	0.230607	-0.359869	-0.322082	0.00504408	0.00416349	0.242582	-0.0595853	-0.501441	0.277487	0.0503928	0.0505017
TraesCS1A02G118400	0.791272	-0.721454	0.548924	0.797489	0.808699	-0.737277	-0.770213	0.586	0.518959	-0.791	0.610806	-0.168045	0.127181	0.78731	-0.260446	-0.755528	-0.660555	-0.372584	0.529309	-0.480467	-0.232432	-0.0787397	-0.394237	-0.320878	-0.324706	0.338503	0.58552	-0.646521	0.643449	0.106633	-0.620246	0.602759	-0.0195617	-0.633426	-0.478158	0.734398	0.448523	-0.702705	-0.534205	-0.212424	0.281844	-0.648817	-0.753462	0.135512	-0.284723	-0.507596	0.752777	0.599994	0.651206
TraesCS1A02G118700	0.101754	-0.0509381	0.261949	-0.148541	-0.0179595	-0.0875914	-0.104198	0.00259515	-0.0281193	0.0431009	0.0241451	0.252928	-0.37851	0.065603	0.462218	-0.098411	0.279043	0.336399	0.283833	0.403366	0.364816	0.425726	0.158122	-0.367482	-0.135443	0.384267	-0.219855	-0.0717388	0.285527	0.085606	-0.184981	-0.312873	-0.235712	0.227086	0.107416	0.0142031	-0.0554987	-0.067039	-0.22686	0.375119	0.402744	-0.141105	-0.105239	-0.172719	0.401834	0.35134	-0.150056	-0.280991	-0.314662
TraesCS1A02G118800	0.5291	-0.630373	0.462211	0.567673	0.521581	-0.601122	-0.639556	0.412231	0.148308	-0.727855	0.0791814	0.193757	0.0905191	0.476602	0.249224	-0.589259	-0.329793	0.152161	0.565913	-0.152043	-0.13796	0.187707	-0.254474	-0.255221	-0.170177	0.559352	0.0249625	-0.706823	0.631158	-0.0416694	-0.533911	0.0623557	-0.108212	-0.526717	-0.402972	0.363826	-0.0516839	-0.497162	-0.404074	0.163581	0.579354	-0.509375	-0.60952	0.155287	-0.14994	-0.0616519	0.245203	0.210815	0.302354
TraesCS1A02G119100	0.671044	-0.493842	0.404796	0.533041	0.582954	-0.513026	-0.554318	0.523644	0.52578	-0.483356	0.621111	-0.197586	0.185729	0.658309	-0.23061	-0.563667	-0.465712	-0.336308	0.397665	-0.295298	-0.137618	-0.0920131	-0.264238	-0.333904	-0.219798	0.275674	0.520866	-0.355221	0.487401	0.13271	-0.431731	0.526092	-0.0958213	-0.375518	-0.27085	0.658607	0.510532	-0.498751	-0.375422	-0.229403	0.185884	-0.454888	-0.559222	0.176333	-0.161793	-0.696015	0.613631	0.421493	0.467933
TraesCS1A02G119300	0.746918	-0.585982	0.530401	0.536072	0.561786	-0.544736	-0.646976	0.451901	0.450734	-0.545777	0.403688	-0.0120398	0.0977255	0.611406	0.0224182	-0.58764	-0.379388	-0.187417	0.66664	-0.0962263	0.101257	0.0783493	-0.306441	-0.34233	-0.174929	0.535273	0.346775	-0.496192	0.654786	0.13795	-0.462095	0.281973	-0.161413	-0.344802	-0.257203	0.594324	0.328075	-0.610342	-0.507405	0.00897383	0.392535	-0.529361	-0.593014	0.0782601	-0.0335497	-0.367513	0.422853	0.357032	0.414268
TraesCS1A02G119500	0.414162	-0.250464	0.398823	0.0237427	0.335847	-0.224386	-0.339816	0.19374	0.283519	-0.272162	0.445028	0.166873	-0.486528	0.486256	0.475343	-0.417512	0.143901	0.180385	0.326076	0.291365	-0.0613439	0.447846	0.182162	-0.663777	-0.558506	0.646965	-0.11056	-0.185587	0.628375	0.157743	-0.546249	-0.111395	-0.49783	-0.0253367	-0.0258001	0.144028	0.226084	-0.112977	-0.481934	0.0622207	0.569632	-0.316232	-0.456218	-0.122124	0.32374	-0.154266	0.213086	-0.353546	-0.342734
TraesCS1A02G119600	0.382922	-0.151529	0.258725	0.452172	0.365867	-0.257095	-0.274805	0.177921	0.258689	-0.219274	0.44355	-0.174795	0.126567	0.310586	-0.454848	-0.204548	-0.370605	-0.54807	0.175799	-0.260557	0.118691	-0.108487	-0.127449	0.0657119	0.118057	-0.0712919	0.567039	-0.132619	0.101026	0.272181	-0.0354935	0.523319	0.0522638	-0.165082	0.0200333	0.463164	0.342645	-0.329174	-0.217731	-0.358889	-0.0990603	-0.233488	-0.208926	0.0164127	-0.0844759	-0.359773	0.483596	0.559375	0.558819
TraesCS1A02G119700	-0.363372	0.290106	-0.185145	-0.418215	-0.102961	0.395906	0.410351	0.0470278	0.335744	0.317037	0.236323	-0.40011	0.0249287	-0.0338477	-0.108787	0.204745	0.448802	-0.13825	-0.668708	0.163829	-0.383014	0.118646	0.637788	-0.0735418	-0.117241	-0.470618	-0.127086	0.530049	-0.318714	0.373872	0.0158686	0.211149	-0.404538	0.510021	0.531107	-0.259823	0.109217	0.673595	0.558788	-0.548768	-0.44276	0.163761	0.247721	0.335324	0.319185	-0.227969	0.123276	-0.467783	-0.393222
TraesCS1A02G119800	-0.794993	0.780779	-0.803791	-0.599367	-0.734672	0.734398	0.821899	-0.660795	-0.427637	0.69138	-0.436426	0.0533525	-0.0127398	-0.756826	-0.148419	0.814538	0.289293	0.083819	-0.694437	0.0333777	-0.0582464	-0.385747	0.0549255	0.673159	0.31599	-0.670252	-0.330499	0.610732	-0.831021	-0.37576	0.734596	-0.297899	0.390145	0.269664	0.169737	-0.689686	-0.305475	0.607934	0.471921	-0.000631188	-0.603099	0.773505	0.832341	-0.232796	-0.222481	0.0567352	-0.547331	-0.259195	-0.301125
TraesCS1A02G119900	-0.728798	0.774639	-0.491737	-0.785302	-0.713849	0.756371	0.767179	-0.623779	-0.431311	0.748751	-0.389723	0.345017	-0.306097	-0.679584	0.352351	0.737866	0.735777	0.291866	-0.515073	0.57342	0.198497	0.192363	0.474694	0.354053	0.149694	-0.311105	-0.648811	0.649627	-0.54594	-0.0527557	0.514243	-0.589077	-0.130364	0.648416	0.524727	-0.743105	-0.453957	0.748502	0.368509	0.106796	-0.191863	0.635782	0.734824	-0.239665	0.344548	0.38356	-0.668119	-0.689061	-0.694897
TraesCS1A02G120000	-0.573629	0.489935	-0.657458	-0.433301	-0.661606	0.486576	0.528696	-0.480981	-0.556858	0.507684	-0.597808	0.240806	0.0597095	-0.650267	0.0490004	0.581574	0.0759002	0.3599	-0.278321	-0.0405063	0.084237	-0.420416	-0.323548	0.506537	0.216328	-0.337811	-0.319069	0.250719	-0.556173	-0.647992	0.542481	-0.459027	0.589847	-0.0215567	-0.232413	-0.499693	-0.40817	0.197501	0.236037	0.46548	-0.285668	0.577069	0.601297	-0.284784	-0.371617	0.259785	-0.583099	-0.0956561	-0.22219
TraesCS1A02G120100	0.359006	-0.348762	0.490857	0.321573	0.341177	-0.396806	-0.354286	0.463999	0.336553	-0.257042	0.117555	-0.072799	0.281416	0.318691	0.0743193	-0.344511	0.0224312	0.088721	0.26509	0.138029	0.114094	0.38741	0.293775	-0.338301	0.314892	0.372548	0.106275	-0.225298	0.352859	0.453938	-0.208407	0.131301	-0.396604	0.0998187	0.269932	0.399404	0.0546275	-0.0839012	0.138496	-0.0973323	0.387871	-0.380912	-0.377378	0.527408	0.334308	0.0193343	0.202434	0.0476625	0.181236
TraesCS1A02G120200	0.418802	-0.456977	0.46378	0.51863	0.628264	-0.489145	-0.44439	0.565781	0.457572	-0.474657	0.478422	-0.431574	0.224017	0.556251	-0.362002	-0.530896	-0.319107	-0.382204	1.77284e-05	-0.349787	-0.435024	0.123245	0.202643	-0.407893	-0.0899973	0.101856	0.477379	-0.215725	0.309577	0.468102	-0.437962	0.614318	-0.302359	-0.223486	0.0222094	0.520431	0.457378	-0.149798	0.0528934	-0.561177	0.112234	-0.4565	-0.570771	0.500808	0.0443238	-0.267861	0.649959	0.272717	0.365447
TraesCS1A02G120400	-0.446902	0.367266	-0.632389	-0.286256	-0.388237	0.363864	0.466232	-0.227996	-0.167396	0.409076	-0.196909	-0.310494	0.21855	-0.37066	-0.460977	0.39337	-0.178652	-0.0998494	-0.568778	-0.430743	-0.368267	-0.657111	-0.263205	0.317281	0.00866357	-0.586829	0.125557	0.406715	-0.591799	-0.464774	0.382865	0.0808245	0.539131	-0.114839	-0.275748	-0.24458	0.157362	0.215821	0.369777	-0.0561503	-0.637386	0.480639	0.422633	-0.0371304	-0.487235	-0.0948089	-0.115989	0.0824189	-0.0322809
TraesCS1A02G120500	0.305687	-0.3636	-0.0431212	0.539149	0.282265	-0.401264	-0.348034	0.298425	0.128568	-0.398179	0.0282969	-0.173998	0.480673	0.220182	-0.445885	-0.299505	-0.782688	-0.120357	0.179807	-0.764309	-0.400239	-0.574419	-0.692692	0.0697418	0.0416709	0.0535695	0.456485	-0.422488	0.0869689	-0.466892	-0.0970385	0.333508	0.594333	-0.797984	-0.762422	0.406571	0.297977	-0.537049	-0.120932	0.0764284	0.00925792	-0.121372	-0.320023	0.159822	-0.738931	-0.362402	0.284414	0.636743	0.613625
TraesCS1A02G120800	-0.456401	0.516052	-0.427474	-0.517495	-0.579861	0.4648	0.524915	-0.530214	-0.249256	0.469385	-0.494645	0.449049	-0.143162	-0.555074	0.423059	0.577576	0.511392	0.428042	-0.178521	0.496951	0.227463	0.0726065	0.156762	0.417781	0.353554	-0.00359821	-0.648503	0.319937	-0.292314	-0.226198	0.484686	-0.655363	-0.0460197	0.353176	0.293998	-0.604197	-0.548801	0.483305	0.204198	0.28062	0.0171626	0.518182	0.567439	-0.231193	0.0943141	0.228973	-0.678923	-0.517512	-0.436168
TraesCS1A02G120900	-0.189136	0.147648	-0.445505	0.0480241	-0.285765	0.0476819	0.128645	-0.325798	-0.454207	0.0461622	-0.37989	0.163292	0.0412221	-0.346405	-0.160949	0.231784	-0.395778	0.0932255	-0.0219738	-0.397511	-0.0878094	-0.552217	-0.630911	0.408745	0.193337	-0.124096	0.0073394	-0.0848887	-0.285136	-0.707095	0.347028	-0.198893	0.693552	-0.52797	-0.578491	-0.155617	-0.0912402	-0.202074	-0.139522	0.334438	-0.105752	0.372369	0.196059	-0.372664	-0.672255	0.018879	-0.304526	0.278417	0.207555
TraesCS1A02G121000	0.270579	-0.387963	0.315162	0.205028	0.350358	-0.362974	-0.363179	0.244912	0.148614	-0.514579	0.0490536	0.223105	-0.124771	0.350264	0.491139	-0.414546	0.0507393	0.364581	0.257649	0.0973371	-0.353422	0.384655	0.115592	-0.37918	-0.304253	0.601623	-0.320228	-0.445729	0.553081	0.0236853	-0.516867	-0.170324	-0.388982	-0.254697	-0.162456	0.0132937	-0.158861	-0.0505461	-0.195351	0.0848373	0.609449	-0.323326	-0.454594	0.167531	0.0547097	-0.0115804	0.07095	-0.307052	-0.177351
TraesCS1A02G121200	-0.0686528	-0.00178249	0.132054	-0.201939	0.100914	0.151926	0.0565725	0.0743789	0.190262	0.0021362	0.325958	-0.235523	-0.133083	0.160064	0.122562	-0.0776734	0.338055	-0.0692121	-0.205896	0.199893	-0.167375	0.320342	0.455857	-0.274472	-0.347785	-0.116654	-0.100149	0.132293	0.0459534	0.368195	-0.269526	0.174451	-0.393562	0.340925	0.313936	-0.0974048	0.0685181	0.2659	0.129481	-0.257767	-0.142727	-0.154556	-0.0165636	0.110127	0.37321	-0.0638858	0.202338	-0.311152	-0.308109
TraesCS1A02G121300	-0.137128	0.0731273	-0.291768	0.0419402	-0.178807	0.0101122	0.0703425	-0.224254	-0.365347	0.0121779	-0.401976	0.186108	0.0371418	-0.25415	-0.0516042	0.134226	-0.302555	0.189248	0.0241228	-0.331376	-0.118254	-0.380237	-0.485549	0.252428	-0.0618595	0.00413525	-0.0420572	-0.145094	-0.127408	-0.574542	0.144725	-0.240293	0.535654	-0.408959	-0.542347	-0.142978	-0.160894	-0.197556	-0.0844912	0.36677	0.00716331	0.204259	0.119542	-0.21397	-0.47023	0.297748	-0.233774	0.184181	0.0774129
TraesCS1A02G121400	-0.459558	0.461651	-0.637499	-0.19878	-0.428943	0.369987	0.443544	-0.495656	-0.448344	0.331279	-0.294886	0.0927684	-0.0402759	-0.493538	-0.323353	0.476648	-0.20329	-0.19142	-0.41498	-0.325147	-0.230844	-0.610866	-0.377907	0.572135	0.119305	-0.504331	-0.0271534	0.329805	-0.578206	-0.562505	0.497505	-0.108799	0.564695	-0.276303	-0.308399	-0.36979	-0.0314522	0.154775	0.0321105	-0.040074	-0.414056	0.622076	0.444642	-0.405675	-0.581115	-0.0635234	-0.295672	0.105212	0.0573542
TraesCS1A02G121700	0.293711	-0.319383	0.333654	0.238945	0.388549	-0.322081	-0.277155	0.492004	0.433348	-0.150112	0.325931	-0.542157	0.195832	0.406036	-0.384224	-0.374699	-0.230272	-0.281422	0.0278136	-0.281509	-0.0827831	-0.0290459	0.0524062	-0.428047	-0.242744	-0.0824329	0.541574	-0.0684462	0.160066	0.329248	-0.33084	0.518072	-0.0572898	0.0368942	-0.0273567	0.469814	0.474014	-0.243296	0.0999861	-0.227888	-0.168191	-0.419954	-0.324157	0.326967	0.133607	-0.042258	0.550366	0.303289	0.220792
TraesCS1A02G122000	0.124062	0.137666	-0.171207	-0.111537	-0.0730326	0.124739	0.0606267	-0.203566	0.173785	0.0876712	0.218125	0.146978	-0.256044	0.0608817	0.0661146	0.0852943	-0.0723718	-0.0533026	0.130486	0.0257006	0.0856544	-0.212352	-0.322743	0.0665221	-0.206976	0.0938293	0.00613704	0.0456368	0.0758218	-0.284128	0.0414221	-0.0631922	0.1436	-0.123501	-0.207974	-0.0466217	0.134558	-0.132743	-0.347367	0.119939	-0.0435913	0.138733	0.0968131	-0.403674	-0.214866	-0.366689	-0.018569	-0.00669868	-0.058521
TraesCS1A02G122100	-0.439431	0.400333	-0.0708801	-0.577471	-0.321555	0.500706	0.439573	-0.291119	-0.148869	0.465263	-0.0729042	-0.0926169	-0.325999	-0.300967	0.20089	0.353537	0.67691	-0.00910508	-0.395594	0.530313	0.19796	0.404189	0.675411	-0.0484002	-0.0815848	-0.284947	-0.328606	0.519689	-0.28533	0.428318	0.138241	-0.186571	-0.416222	0.757067	0.678421	-0.424594	-0.138905	0.564199	0.300868	-0.164829	-0.244593	0.179326	0.388793	-0.0484726	0.641458	0.415491	-0.246281	-0.540684	-0.571211
TraesCS1A02G122200	-0.319354	0.327368	-0.174498	-0.523155	-0.380162	0.412507	0.327159	-0.253792	-0.213049	0.422274	-0.186045	0.183085	-0.269911	-0.280982	0.357374	0.291169	0.469763	0.320909	-0.182429	0.435765	0.156344	0.222403	0.294321	-0.0846702	-0.12189	0.0505268	-0.369751	0.350885	-0.138415	-0.010186	0.125521	-0.412239	-0.186341	0.410476	0.273003	-0.374603	-0.146201	0.361498	0.136165	0.195632	0.0483518	0.241802	0.281107	-0.12538	0.328143	0.260265	-0.36238	-0.500453	-0.58022
TraesCS1A02G122500	0.66974	-0.495683	0.529654	0.472668	0.611932	-0.503195	-0.530461	0.627477	0.687845	-0.352615	0.720895	-0.51811	0.215204	0.696563	-0.395767	-0.581638	-0.387477	-0.435167	0.267993	-0.273256	-0.041657	0.0332508	-0.016471	-0.556928	-0.142182	0.209146	0.725285	-0.184898	0.430354	0.437218	-0.424653	0.689008	-0.198478	-0.123098	-0.0272256	0.791459	0.742472	-0.427496	-0.151295	-0.366194	0.0371131	-0.552711	-0.575071	0.351662	0.0999175	-0.496979	0.730633	0.434807	0.421109
TraesCS1A02G122700	-0.167333	0.184381	-0.539979	0.0293637	-0.193074	0.0822433	0.203715	-0.0984892	-0.0944956	0.127963	-0.0484402	-0.253987	0.294351	-0.167785	-0.531628	0.191936	-0.508443	-0.120663	-0.321869	-0.637524	-0.392089	-0.787021	-0.57088	0.293141	0.0955017	-0.384194	0.324823	0.119279	-0.40658	-0.619704	0.32058	0.196602	0.698052	-0.500699	-0.55888	0.00121417	0.272993	-0.0820942	0.142151	-0.00366906	-0.461623	0.358745	0.189091	-0.0696075	-0.779718	-0.469311	0.0391072	0.357168	0.254014
TraesCS1A02G122800	0.238719	-0.16348	0.203979	0.0796365	0.287708	-0.134301	-0.22387	0.13009	0.172872	-0.245769	0.400018	0.161034	-0.252629	0.347591	0.229189	-0.28978	-0.00737714	-0.0185271	0.146943	0.0351599	-0.259148	0.183461	0.0136562	-0.287271	-0.629913	0.261086	-0.0483488	-0.154308	0.363444	0.00940846	-0.468073	0.0699653	-0.239014	-0.160799	-0.170097	0.104433	0.154745	-0.109476	-0.343684	-0.0689374	0.3209	-0.1888	-0.302945	-0.0984446	0.0435691	-0.265104	0.229898	-0.151336	-0.125969
TraesCS1A02G123000	-0.399496	0.405973	-0.566372	-0.0712402	-0.434312	0.240379	0.404714	-0.351568	-0.397863	0.4009	-0.379766	-0.155794	0.278565	-0.529336	-0.57266	0.479936	-0.318766	-0.106194	-0.389355	-0.451417	0.00331756	-0.647335	-0.356288	0.51716	0.573252	-0.496944	0.231766	0.295419	-0.660508	-0.432019	0.696979	-0.000133211	0.732262	-0.176123	-0.201869	-0.159818	0.0651182	0.0676702	0.328274	0.0589007	-0.483607	0.531151	0.447632	-0.102166	-0.508965	0.0704787	-0.26029	0.362339	0.263428
TraesCS1A02G123100	0.597823	-0.555303	0.281641	0.662971	0.590972	-0.515306	-0.55376	0.515602	0.502926	-0.57347	0.521844	-0.363037	0.383676	0.585559	-0.460022	-0.544513	-0.731852	-0.329851	0.306934	-0.67268	-0.321795	-0.344352	-0.498609	-0.17572	-0.123134	0.111728	0.625267	-0.48411	0.335491	-0.0837646	-0.380316	0.662565	0.291094	-0.655244	-0.56046	0.665029	0.541659	-0.620829	-0.242729	-0.151732	0.00641478	-0.422063	-0.531019	0.244941	-0.46217	-0.557337	0.626913	0.666306	0.684828
TraesCS1A02G123600	0.293035	-0.256639	0.433257	0.134973	0.368415	-0.261833	-0.288225	0.296441	0.334645	-0.258589	0.443429	-0.0712964	-0.174506	0.415194	0.176353	-0.349428	0.118565	0.0644204	0.179252	0.135265	0.0222745	0.427758	0.27964	-0.417506	-0.270119	0.238809	0.0718986	-0.207282	0.367003	0.379661	-0.441431	0.210769	-0.351844	0.137779	0.152115	0.261145	0.143297	-0.0946631	-0.112761	-0.0452175	0.257014	-0.415289	-0.325911	0.0876861	0.370097	-0.0702757	0.341164	-0.0782506	-0.0473839
TraesCS1A02G123900	0.741264	-0.55573	0.733592	0.622111	0.739931	-0.606922	-0.669556	0.508234	0.524615	-0.564398	0.652819	-0.0446606	-0.0545104	0.715802	-0.105607	-0.650779	-0.304007	-0.417484	0.50022	-0.0897671	0.0326194	0.299851	0.025448	-0.432501	-0.238997	0.430313	0.466915	-0.40425	0.636927	0.482452	-0.565216	0.487433	-0.376964	-0.201135	-0.0229957	0.688858	0.458803	-0.492662	-0.465132	-0.30711	0.422597	-0.621068	-0.682943	0.135946	0.20315	-0.265277	0.640247	0.355783	0.447765
TraesCS1A02G124200	0.663134	-0.699908	0.615171	0.801261	0.704685	-0.719077	-0.71496	0.633802	0.487724	-0.708397	0.383712	-0.0989174	0.428183	0.613915	-0.204927	-0.640787	-0.526544	-0.208576	0.571849	-0.372623	0.040256	0.0568497	-0.290036	-0.13795	0.066182	0.21803	0.46778	-0.713948	0.497247	0.206181	-0.480876	0.544758	0.0497536	-0.425886	-0.302441	0.729012	0.163206	-0.668722	-0.219818	-0.0429967	0.267121	-0.672702	-0.603152	0.364254	-0.131787	-0.169569	0.600803	0.660627	0.75838
TraesCS1A02G124300	0.138144	-0.301114	0.423705	0.07183	0.282219	-0.175551	-0.285703	0.314899	0.147562	-0.261407	0.0950526	0.0381963	-0.125917	0.281713	0.323178	-0.337331	0.182381	0.196207	0.182043	0.198061	0.0176392	0.48461	0.310968	-0.407388	-0.299307	0.24589	-0.125793	-0.256953	0.344435	0.319061	-0.453174	-0.00814749	-0.337156	0.131013	0.116439	0.0811231	-0.0659832	-0.0494181	-0.0291224	0.0627744	0.330075	-0.399001	-0.323843	0.201512	0.419028	0.275791	0.153967	-0.191486	-0.176021
TraesCS1A02G124400	0.55391	-0.567799	0.316177	0.670121	0.521188	-0.670374	-0.60162	0.487326	0.294548	-0.594944	0.188102	-0.120051	0.26882	0.483715	-0.228273	-0.557188	-0.686173	-0.0103504	0.423513	-0.558154	-0.22402	-0.215808	-0.488562	-0.266405	-0.011042	0.364384	0.457673	-0.597691	0.423657	-0.207316	-0.350507	0.310878	0.276875	-0.712567	-0.616465	0.579572	0.341612	-0.624244	-0.291789	0.107209	0.330931	-0.399091	-0.598559	0.194247	-0.419804	-0.216603	0.439536	0.551662	0.559026
TraesCS1A02G124600	-0.402577	0.273097	-0.629945	-0.126065	-0.334951	0.313322	0.381186	-0.131494	-0.124874	0.313418	-0.238809	-0.441663	0.440293	-0.353505	-0.655359	0.351366	-0.3998	-0.185314	-0.509945	-0.643313	-0.336334	-0.823588	-0.458159	0.427993	0.143679	-0.709034	0.312201	0.271252	-0.660011	-0.521845	0.42411	0.243615	0.769707	-0.272512	-0.411895	-0.111372	0.155412	0.0374429	0.419639	-0.0462747	-0.76318	0.405806	0.400751	0.0489031	-0.658755	-0.152259	-0.0197121	0.373256	0.214014
TraesCS1A02G124700	0.455884	-0.587501	0.489991	0.431183	0.592814	-0.451289	-0.537529	0.701253	0.559958	-0.548723	0.47778	-0.277097	0.260695	0.645733	-0.0254439	-0.622031	-0.254944	0.0180765	0.247921	-0.248669	-0.257497	0.193212	0.00968078	-0.482229	-0.268701	0.177371	0.283746	-0.475619	0.449384	0.231965	-0.639175	0.475241	-0.156467	-0.2435	-0.198728	0.528383	0.237734	-0.329688	-0.0331278	-0.0933295	0.216226	-0.61012	-0.582104	0.495103	0.0374056	-0.279665	0.59708	0.212377	0.234842
TraesCS1A02G124800	-0.0905612	0.206108	0.0600854	-0.192065	-0.332835	0.157696	0.114534	-0.308059	-0.36432	0.274898	-0.340932	0.446575	-0.224242	-0.32791	0.386791	0.277576	0.328319	0.288971	0.322299	0.518972	0.840129	0.302938	0.0326268	0.195335	0.380109	0.180637	-0.272776	0.00666427	-0.0297616	0.0277818	0.302102	-0.475907	0.00567934	0.365172	0.286208	-0.156115	-0.420652	-0.0417709	-0.118088	0.490931	0.209124	0.0805324	0.283432	-0.293342	0.331992	0.54328	-0.454266	-0.0786107	-0.134204
TraesCS1A02G125000	0.510483	-0.445835	0.275976	0.494789	0.450144	-0.381676	-0.509773	0.346923	0.305355	-0.484729	0.445319	-0.0927164	0.0480038	0.494149	-0.178544	-0.468249	-0.538167	-0.263068	0.382193	-0.375157	-0.106211	-0.174088	-0.455891	-0.188684	-0.224055	0.190406	0.432209	-0.425476	0.35803	-0.10642	-0.361353	0.41198	0.174273	-0.562099	-0.466461	0.49928	0.381224	-0.562153	-0.441123	-0.0597787	0.157009	-0.351131	-0.480637	-0.043177	-0.350016	-0.505461	0.442047	0.462607	0.446903
TraesCS1A02G125100	-0.0699012	-0.154251	-0.120082	0.0132505	-0.152954	-0.15292	-0.10234	0.106075	-0.221669	-0.144051	-0.330633	0.197261	0.171217	-0.0821248	0.344059	-0.0690949	-0.0728524	0.74143	0.18506	-0.052925	0.0229354	-0.0467184	-0.286354	-0.0614921	0.215802	0.199585	-0.268194	-0.378002	0.066115	-0.472942	0.001808	-0.32431	0.326495	-0.272189	-0.375122	-0.0601827	-0.35257	-0.131141	0.0901101	0.63218	0.292643	-0.0149825	-0.0531066	0.085362	-0.268028	-0.00271982	-0.263564	-0.0449953	-0.0749247
TraesCS1A02G125300	0.197821	-0.153198	0.20623	0.239627	0.113177	-0.24426	-0.227819	-0.013341	-0.14422	-0.228868	-0.129933	0.464896	-0.0958166	0.0435126	0.254151	-0.12806	-0.0231208	0.101012	0.315627	0.141736	0.0982923	0.227379	-0.0183917	0.0423967	0.159989	0.443332	-0.168431	-0.248277	0.28377	0.0145549	-0.0465176	-0.25128	-0.156971	-0.16688	-0.014376	0.0648324	-0.195505	-0.128752	-0.257957	0.100756	0.519344	-0.0672053	-0.214265	-0.0609286	0.0457506	0.0649744	-0.145815	-0.023854	0.103134
TraesCS1A02G125400	0.747207	-0.709301	0.763651	0.719785	0.751314	-0.757306	-0.761939	0.562344	0.446219	-0.724552	0.426103	-0.0932669	0.106116	0.684397	-0.0592552	-0.713034	-0.377648	-0.214298	0.631702	-0.191097	0.108888	0.292669	-0.0989135	-0.410549	-0.0950253	0.470048	0.415983	-0.66345	0.683429	0.391632	-0.58381	0.43374	-0.201862	-0.289248	-0.156058	0.69092	0.254402	-0.640315	-0.411848	-0.0521771	0.422226	-0.74842	-0.701825	0.232474	0.127443	-0.0193941	0.584975	0.481106	0.537437
TraesCS1A02G125500	0.431266	-0.221096	0.390495	0.385111	0.365753	-0.311645	-0.361273	-0.0103507	0.0400729	-0.343671	0.424413	0.241454	-0.274537	0.30924	0.0502922	-0.269582	-0.147697	-0.292019	0.433822	0.042831	0.21748	0.223511	-0.0838966	-0.0250071	-0.113351	0.282657	0.164347	-0.297711	0.373342	0.198816	-0.23059	0.17687	-0.142973	-0.15092	-0.0208838	0.304668	0.128187	-0.358539	-0.57108	-0.0740455	0.320603	-0.272448	-0.292816	-0.320748	0.0839674	-0.169837	0.228277	0.24283	0.331058
TraesCS1A02G125600	0.407624	-0.319499	0.320646	0.41081	0.524388	-0.317518	-0.308637	0.441964	0.610677	-0.346574	0.561965	-0.410646	0.281456	0.50743	-0.388491	-0.370464	-0.25579	-0.460308	0.00713549	-0.268029	-0.29395	-0.0106909	0.114308	-0.186275	-0.0229541	-0.0144787	0.442521	-0.113027	0.224484	0.409888	-0.286589	0.638195	-0.23725	-0.115552	0.0868633	0.452205	0.4524	-0.116091	0.0269228	-0.562283	-0.0922375	-0.34255	-0.368115	0.398312	0.000577087	-0.556299	0.596595	0.276998	0.403763
TraesCS1A02G125700	0.680782	-0.561407	0.567919	0.609811	0.708845	-0.57075	-0.629263	0.59691	0.556517	-0.50964	0.770422	-0.363546	0.0950138	0.738439	-0.390069	-0.653069	-0.529965	-0.460138	0.351082	-0.423659	-0.0612381	0.00211547	-0.186391	-0.452371	-0.324738	0.138441	0.74588	-0.393167	0.458104	0.298197	-0.555562	0.734073	-0.0162443	-0.334585	-0.265305	0.805474	0.643872	-0.607616	-0.354908	-0.265957	0.0904432	-0.626936	-0.630895	0.159886	-0.0373178	-0.375592	0.828249	0.59465	0.538751
TraesCS1A02G125800	0.556514	-0.501722	0.396277	0.455893	0.700799	-0.433315	-0.481491	0.661073	0.729494	-0.450095	0.82687	-0.663057	0.185976	0.771407	-0.520998	-0.631546	-0.470538	-0.572441	0.0193721	-0.504375	-0.491662	-0.136356	-0.0350196	-0.53804	-0.50815	-0.0309237	0.734884	-0.160253	0.354075	0.337731	-0.59314	0.8611	-0.162244	-0.290405	-0.201821	0.66493	0.796352	-0.332508	-0.128321	-0.584523	-0.163336	-0.52458	-0.602542	0.347621	-0.0863261	-0.646061	0.92726	0.394262	0.372431
TraesCS1A02G125900	0.472126	-0.160773	0.345809	0.166288	0.378124	-0.212569	-0.311034	0.0844	0.272851	-0.24072	0.737573	0.0285028	-0.42268	0.493096	0.0825129	-0.328588	-0.0554388	-0.284444	0.28772	0.0933505	0.0729226	0.225027	0.0268398	-0.366602	-0.441112	0.303257	0.241977	-0.114338	0.438825	0.236838	-0.37779	0.263005	-0.296037	-0.0545886	0.00819817	0.310886	0.414016	-0.245401	-0.565399	-0.185665	0.225768	-0.27943	-0.339054	-0.304717	0.159716	-0.433095	0.415657	0.0409877	0.0270084
TraesCS1A02G126000	0.257598	-0.29922	0.299224	0.282592	0.166668	-0.314372	-0.385824	0.0910106	-0.149988	-0.33796	-0.0463571	0.37779	-0.138196	0.149281	0.308112	-0.267606	-0.181903	0.278616	0.551914	0.000538931	0.338022	0.178439	-0.314249	-0.0846248	-0.0412207	0.34549	-0.0464711	-0.537356	0.339672	-0.178667	-0.240658	-0.150357	0.196743	-0.297628	-0.342008	0.186479	-0.202786	-0.485378	-0.426183	0.500486	0.454575	-0.280343	-0.268717	-0.235208	-0.0403446	0.269285	-0.0138053	0.213454	0.166261
TraesCS1A02G126300	-0.401359	0.520763	-0.449786	-0.309818	-0.242492	0.458086	0.499727	-0.441989	-0.127052	0.35469	0.203699	-0.167435	-0.248371	-0.256779	-0.332148	0.422099	0.13086	-0.393892	-0.64342	-0.0867319	-0.309936	-0.237015	0.224081	0.294834	-0.00132545	-0.504533	2.91723e-05	0.547809	-0.482593	0.0183275	0.355179	0.131976	0.0222127	0.142452	0.238755	-0.378253	0.178553	0.490914	0.154854	-0.512468	-0.487261	0.484803	0.395235	-0.227328	-0.105084	-0.257409	-0.00929171	-0.175454	-0.17241
TraesCS1A02G126800	0.397866	-0.333072	0.145717	0.367842	0.264003	-0.336842	-0.360042	0.207848	0.154847	-0.355652	0.231799	0.00511132	0.116949	0.306563	-0.0827223	-0.302665	-0.414418	-0.0856618	0.38395	-0.26519	0.0231752	-0.208309	-0.463455	-0.0380158	-0.0052278	0.162329	0.248251	-0.375775	0.272224	-0.215525	-0.183413	0.213928	0.209252	-0.441248	-0.420259	0.375238	0.15155	-0.477932	-0.384135	0.130683	0.120822	-0.217296	-0.281527	-0.0899692	-0.333021	-0.329147	0.238447	0.385825	0.386624
TraesCS1A02G126900	0.805196	-0.823297	0.739868	0.785112	0.84034	-0.812854	-0.833101	0.795136	0.590187	-0.791886	0.506122	-0.301643	0.314134	0.815007	-0.192371	-0.840499	-0.507467	-0.221593	0.538095	-0.354233	-0.149138	0.177251	-0.106956	-0.555071	-0.129822	0.478217	0.555994	-0.657774	0.70721	0.383761	-0.663928	0.589123	-0.218624	-0.405896	-0.232732	0.801769	0.429304	-0.62197	-0.272314	-0.190129	0.380242	-0.801116	-0.83871	0.479082	0.0228517	-0.293475	0.749653	0.511115	0.572885
TraesCS1A02G127000	-0.875232	0.924441	-0.817257	-0.861506	-0.888259	0.901251	0.954331	-0.830559	-0.509715	0.874022	-0.477901	0.238402	-0.250668	-0.855755	0.141881	0.93852	0.623577	0.190401	-0.690759	0.417296	0.0900411	-0.169004	0.267958	0.628992	0.255969	-0.545136	-0.594486	0.793418	-0.786236	-0.26484	0.768399	-0.554743	0.100608	0.551589	0.431842	-0.878539	-0.465866	0.815715	0.424436	0.0342293	-0.501726	0.871652	0.945975	-0.397804	0.0376828	0.159082	-0.740443	-0.595548	-0.612414
TraesCS1A02G127400	-0.148521	-0.0440137	-0.128307	0.0855429	-0.0299521	0.0271168	0.0353603	0.135824	-0.0279083	0.0415638	-0.183845	-0.391755	0.419321	-0.113146	-0.4531	0.0182832	-0.311616	-0.121981	-0.21528	-0.464923	-0.18029	-0.344123	-0.170726	0.0679722	0.0758977	-0.360564	0.31211	0.0143077	-0.298301	-0.116124	0.0963957	0.260772	0.437205	-0.164474	-0.229064	0.0923773	0.167615	-0.106138	0.341246	-0.0266164	-0.363882	0.0173782	0.0431439	0.251405	-0.221526	0.186194	0.0996524	0.346429	0.225407
TraesCS1A02G127500	-0.672784	0.778054	-0.648495	-0.621166	-0.697898	0.685016	0.738463	-0.763154	-0.558827	0.67173	-0.334047	0.266382	-0.320107	-0.704253	0.048397	0.765186	0.402344	0.0510842	-0.508386	0.271569	0.15096	-0.176574	0.116818	0.559712	0.1961	-0.448389	-0.39619	0.600801	-0.641197	-0.266451	0.649242	-0.429696	0.184985	0.355746	0.269174	-0.680116	-0.32497	0.546948	0.174808	0.0473847	-0.372694	0.723172	0.758238	-0.4864	-0.0288504	0.152311	-0.57495	-0.354228	-0.405794
TraesCS1A02G127900	-0.0360006	0.234768	-0.0554048	-0.240766	-0.0767345	0.229624	0.234656	-0.0295051	0.291125	0.277694	0.303965	-0.202666	-0.0176423	0.0287203	-0.0652815	0.168798	0.330288	-0.187065	-0.245017	0.309261	0.0598751	0.116034	0.411564	-0.0309133	0.14382	-0.1359	0.0133234	0.417886	-0.108502	0.380545	0.163139	0.135671	-0.401337	0.452895	0.553649	-0.0386217	0.149513	0.391055	0.212942	-0.400477	-0.233684	0.115472	0.175046	0.127199	0.303364	-0.433382	0.0684052	-0.248358	-0.169007
TraesCS1A02G128100	0.732262	-0.706905	0.579392	0.660344	0.633559	-0.703116	-0.766755	0.436372	0.252234	-0.739881	0.303182	0.128565	-0.0381085	0.616615	0.127373	-0.691086	-0.477537	-0.0437177	0.742592	-0.212234	0.0301166	0.110866	-0.424097	-0.350657	-0.273573	0.605248	0.26973	-0.740289	0.731507	-0.0132881	-0.593836	0.207384	-0.0413078	-0.563554	-0.485862	0.567272	0.150401	-0.738287	-0.651538	0.176202	0.549824	-0.613906	-0.703313	-0.0519062	-0.155297	-0.151115	0.409226	0.407988	0.448829
TraesCS1A02G128300	0.317189	-0.375924	0.34952	0.331964	0.402672	-0.337044	-0.376707	0.331496	0.103794	-0.365942	0.311139	-0.330505	0.0818979	0.368949	-0.204205	-0.406589	-0.241761	-0.23467	0.138341	-0.214046	-0.153013	0.0864026	0.0514624	-0.352992	-0.173513	0.124316	0.351625	-0.205889	0.272019	0.303837	-0.323121	0.397604	-0.144877	-0.155563	-0.0379118	0.350839	0.34635	-0.239278	-0.107483	-0.238372	0.0632938	-0.37729	-0.41712	0.230972	0.0658328	-0.134119	0.391772	0.241166	0.22285
TraesCS1A02G128600	-0.243048	0.241831	0.0403994	-0.585018	-0.212749	0.386922	0.268174	-0.169622	0.0328508	0.277932	0.0220165	0.181912	-0.448776	-0.0829814	0.649647	0.155445	0.793011	0.345236	-0.158975	0.751212	0.0778863	0.619449	0.681236	-0.287654	-0.329979	0.179682	-0.592178	0.319532	0.0888631	0.333209	-0.140018	-0.404311	-0.672415	0.659025	0.586365	-0.440739	-0.258913	0.554038	0.116127	0.00519585	0.169493	0.0552989	0.167394	-0.0526487	0.6825	0.123405	-0.275243	-0.837037	-0.793137
TraesCS1A02G128900	-0.13875	0.322935	-0.0608325	-0.367766	-0.09803	0.313226	0.281679	-0.246206	0.145673	0.234554	0.323187	0.110933	-0.484729	-0.00286022	0.245558	0.197654	0.48436	-0.103113	-0.245791	0.444944	-0.00723401	0.282558	0.439493	-0.0294315	-0.184054	-0.0680134	-0.294167	0.372789	-0.0296474	0.258191	0.00143979	-0.0867616	-0.475087	0.409606	0.449837	-0.272502	-0.00487055	0.441068	-0.0538026	-0.288018	-0.0328996	0.179792	0.196418	-0.237236	0.330184	-0.191504	-0.0463467	-0.504405	-0.410511
TraesCS1A02G129100	-0.243999	-0.0168185	-0.21885	-0.0433546	-0.118454	-0.0140088	0.0833635	0.0637786	-0.152676	-0.0402085	-0.262709	-0.132259	0.248205	-0.138104	0.0235383	0.0247773	-0.0844086	0.503862	-0.242885	-0.28211	-0.368355	-0.116762	-0.0532161	-0.0628919	0.0669478	-0.0443514	-0.133464	-0.134711	-0.141356	-0.318623	0.0092821	-0.101214	0.306418	-0.209432	-0.282616	-0.143431	-0.165678	0.109408	0.403448	0.265759	0.0054214	0.0723356	0.0293971	0.281631	-0.247585	0.151733	-0.117453	-0.0642849	-0.12085
TraesCS1A02G129200	-0.253897	0.265258	-0.424038	-0.143036	-0.0981198	0.268327	0.334262	-0.0393753	0.186571	0.223058	0.255784	-0.517508	0.174329	-0.0624911	-0.570661	0.208016	-0.15175	-0.373195	-0.639058	-0.407399	-0.521688	-0.482516	0.0162611	0.163616	-0.0049794	-0.596022	0.287933	0.418457	-0.459364	-0.0646988	0.219221	0.421851	0.197614	-0.0512178	-0.00616137	-0.0607451	0.363572	0.307032	0.372593	-0.516723	-0.653102	0.306244	0.225408	0.116501	-0.326556	-0.540194	0.231455	0.0750397	0.0584378
TraesCS1A02G129300	-0.130516	-0.0254621	0.0133611	-0.076629	0.0604558	0.118728	0.12421	0.338676	0.447252	0.0659222	0.0381635	-0.420858	0.505046	0.0659923	-0.1783	0.00758135	0.168808	-0.0563454	-0.34609	-0.0114244	-0.270477	0.0619291	0.392043	-0.0563288	0.169271	-0.286952	0.00662018	0.174431	-0.16282	0.324113	-0.0294814	0.260892	-0.233532	0.279788	0.328873	0.0197305	0.0313908	0.339587	0.637971	-0.35883	-0.300011	-0.0659102	0.0506459	0.722643	0.183535	-0.0743252	0.169274	-0.128771	-0.044411
TraesCS1A02G129400	-0.719455	0.689934	-0.604592	-0.523937	-0.571643	0.66068	0.766356	-0.377446	-0.124681	0.714338	-0.29532	-0.207954	0.273044	-0.619636	-0.348728	0.708854	0.32732	-0.128353	-0.812485	0.0321363	-0.143282	-0.260647	0.348615	0.517911	0.422073	-0.726219	-0.144307	0.74329	-0.829402	0.025354	0.662956	-0.0358356	0.138418	0.463332	0.453575	-0.485129	-0.115402	0.720225	0.809052	-0.342689	-0.666217	0.644631	0.704255	0.188541	0.0101414	0.0415812	-0.332416	-0.240496	-0.218581
TraesCS1A02G129500	-0.564068	0.596922	-0.496282	-0.326106	-0.508158	0.575832	0.555917	-0.574827	-0.502909	0.534184	-0.316449	0.0820997	-0.0955774	-0.616537	-0.262969	0.616863	0.0973795	-0.246335	-0.477558	-0.0285807	0.0538121	-0.268746	0.0190498	0.578135	0.280037	-0.54046	-0.084945	0.508892	-0.678799	-0.159527	0.60337	-0.141558	0.326258	0.14025	0.159996	-0.425605	-0.122426	0.346854	0.23307	-0.156239	-0.413838	0.603368	0.566707	-0.289364	-0.13855	0.219505	-0.390687	-0.0123238	-0.0653706
TraesCS1A02G129800	-0.417405	0.450701	-0.495344	-0.332901	-0.512366	0.423077	0.431445	-0.385639	-0.368947	0.457804	-0.293983	0.158367	0.0171718	-0.478498	-0.0482335	0.488835	0.0977715	0.116489	-0.234783	0.0576821	0.209355	-0.305817	-0.151813	0.446746	0.304672	-0.373533	-0.151329	0.306889	-0.482119	-0.357995	0.511547	-0.241146	0.369811	0.0895835	0.0174605	-0.319191	-0.25052	0.213117	0.14272	0.18776	-0.312674	0.479689	0.503593	-0.263012	-0.208487	-0.0274865	-0.379596	-0.0273284	-0.0976025
TraesCS1A02G130600	0.205671	-0.193121	0.471869	0.00847771	0.234837	-0.120111	-0.214462	0.182043	0.253149	-0.17658	0.181481	0.172336	-0.172549	0.256283	0.459451	-0.223457	0.383137	0.189389	0.298757	0.475574	0.263675	0.629578	0.413186	-0.291641	-0.157151	0.335318	-0.241794	-0.191433	0.396468	0.456567	-0.371178	-0.0734741	-0.531335	0.345278	0.361594	0.0735142	-0.189143	0.0163679	-0.107178	0.06144	0.381148	-0.37005	-0.191426	0.112313	0.575834	0.247073	0.0754811	-0.270263	-0.185442
TraesCS1A02G130700	-0.25234	-0.0116589	0.288699	-0.13807	-0.00836355	0.0830079	0.0687375	0.0722885	0.0382422	0.00634575	-0.213722	0.0979893	0.1141	-0.130241	0.373067	0.0497463	0.557211	0.317014	-0.0949698	0.436551	0.153256	0.675547	0.688505	-0.0270838	0.221665	-0.0303022	-0.442472	-0.0450895	-0.0238784	0.531431	-0.104994	-0.150151	-0.428424	0.545172	0.582324	-0.201268	-0.497629	0.370068	0.502575	0.000430303	0.16833	-0.175192	0.0791793	0.403167	0.640606	0.643149	-0.176355	-0.372047	-0.245897
TraesCS1A02G130800	-0.329886	0.203023	0.0419098	-0.349451	-0.29052	0.224468	0.214112	-0.228279	-0.282699	0.242682	-0.451698	0.355182	-0.24079	-0.332063	0.519941	0.234776	0.552655	0.494176	-0.0267108	0.536432	0.322256	0.509548	0.444475	-0.0164283	0.146071	0.15599	-0.542475	0.0874487	-0.0473984	0.153291	0.10108	-0.568431	-0.255641	0.475447	0.39276	-0.396974	-0.512187	0.328461	0.200354	0.325939	0.276555	0.0836118	0.222375	-0.0153715	0.515521	0.72075	-0.450228	-0.485784	-0.484199
TraesCS1A02G130900	-0.554517	0.463346	-0.481045	-0.30468	-0.402516	0.380337	0.536222	-0.280506	-0.159507	0.437783	-0.341704	-0.151094	0.216827	-0.493501	-0.29066	0.500096	0.117041	-0.0723957	-0.58884	-0.122838	-0.203171	-0.299388	0.121441	0.431482	0.324131	-0.550329	-0.118614	0.449339	-0.630703	-0.131085	0.492858	-0.0539724	0.237185	0.169705	0.150644	-0.37117	-0.0792309	0.455967	0.566382	-0.188998	-0.470526	0.497336	0.494353	0.111019	-0.151457	0.15313	-0.288903	-0.111877	-0.0747394
TraesCS1A02G131000	0.147041	-0.246624	0.44026	0.332984	0.364537	-0.276559	-0.224942	0.312957	0.347699	-0.316021	0.152065	-0.0167808	0.27266	0.210179	0.0121988	-0.21108	0.12255	-0.0849642	0.0544987	0.104674	-0.0170431	0.458717	0.462992	-0.0107	0.357333	0.0567867	-0.0348412	-0.233273	0.159335	0.569792	-0.176659	0.230305	-0.39463	0.1589	0.411725	0.206274	-0.15492	0.0975775	0.266594	-0.328238	0.215614	-0.320951	-0.225965	0.517805	0.35042	0.112564	0.215231	0.034554	0.259202
TraesCS1A02G131200	-0.351085	0.381663	-0.381218	-0.133845	-0.213255	0.249125	0.394104	-0.180907	-0.0567928	0.289673	-0.0354106	-0.224411	0.164419	-0.273908	-0.384277	0.344853	-0.016445	-0.155895	-0.562358	-0.221746	-0.309857	-0.272878	0.143746	0.256537	0.334797	-0.398208	0.0589298	0.380329	-0.482112	-0.0476304	0.404615	0.108255	0.161204	0.0273099	0.134373	-0.206958	0.123838	0.40215	0.451973	-0.339179	-0.357899	0.403611	0.295215	0.176761	-0.206131	-0.159805	-0.0619763	-0.0334477	0.00501993
TraesCS1A02G131300	0.575402	-0.505884	0.38473	0.585816	0.731632	-0.499378	-0.531134	0.537556	0.579635	-0.577763	0.76778	-0.468595	0.0969236	0.729907	-0.491757	-0.625243	-0.565918	-0.598334	0.0933384	-0.562707	-0.524607	-0.161608	-0.150431	-0.382573	-0.459615	0.0417891	0.669974	-0.28658	0.382402	0.227753	-0.552766	0.790606	-0.0879121	-0.476621	-0.316301	0.614033	0.723704	-0.403016	-0.297158	-0.562373	-0.0252329	-0.475668	-0.627205	0.206284	-0.227967	-0.656852	0.847708	0.456969	0.489342
TraesCS1A02G131500	0.633925	-0.747251	0.487352	0.838564	0.711707	-0.727924	-0.761491	0.681324	0.358843	-0.760494	0.313721	-0.267582	0.41269	0.628274	-0.373913	-0.724143	-0.812224	-0.192543	0.464431	-0.713189	-0.252274	-0.193991	-0.506646	-0.288435	-0.141971	0.215226	0.637618	-0.739034	0.455724	-0.0526894	-0.537595	0.590284	0.318407	-0.760119	-0.662127	0.748724	0.381717	-0.780135	-0.267616	-0.00444493	0.237434	-0.624857	-0.721086	0.335434	-0.403911	-0.189254	0.667392	0.767604	0.740082
TraesCS1A02G131600	-0.168231	0.137507	0.152429	-0.332199	-0.0334094	0.234125	0.174613	-0.116922	0.0516508	0.0945987	0.068642	0.160634	-0.319198	-0.0211345	0.465822	0.0919921	0.694723	0.0875339	-0.143176	0.646045	0.0508384	0.614098	0.721585	-0.100304	-0.147426	0.0640674	-0.498228	0.211548	0.097941	0.511215	-0.130831	-0.213435	-0.733953	0.602514	0.67209	-0.341862	-0.334116	0.516384	0.104636	-0.239376	0.121526	-0.0380805	0.111524	0.0495903	0.649292	0.160187	-0.114501	-0.633955	-0.498791
TraesCS1A02G131900	0.135666	-0.221562	0.430089	-0.0547445	0.311902	-0.0654973	-0.210911	0.212731	0.252022	-0.238877	0.3474	0.0476126	-0.362626	0.352282	0.432942	-0.313983	0.369706	0.110739	0.099528	0.36032	-0.0481333	0.619407	0.486562	-0.437523	-0.555161	0.206458	-0.21552	-0.144348	0.395527	0.440524	-0.582756	0.0421322	-0.585015	0.265921	0.262252	0.0183637	-0.0620768	0.0928319	-0.148148	-0.104703	0.298754	-0.394427	-0.27226	0.0577698	0.542459	0.201475	0.231101	-0.37261	-0.335297
TraesCS1A02G132000	-0.47764	0.386795	-0.491818	-0.327666	-0.344492	0.390831	0.458581	-0.338808	-0.173794	0.258281	-0.363295	0.246915	0.0232282	-0.400962	0.114621	0.413942	0.206636	0.14252	-0.429603	0.0275048	-0.408732	-0.193997	0.0392001	0.445812	-0.0553901	-0.245314	-0.466516	0.272089	-0.351854	-0.339917	0.228632	-0.313959	0.0612582	-0.00870243	-0.0370394	-0.528076	-0.358061	0.456453	0.261023	-0.0518932	-0.139542	0.474022	0.398929	-0.0491162	-0.242926	0.0568228	-0.374166	-0.366832	-0.267229
TraesCS1A02G132400	0.00364793	-0.15846	-0.0689966	0.200573	0.0960561	-0.0738666	-0.026716	0.432842	0.362426	-0.0325065	-0.0555661	-0.504369	0.876749	0.0635653	-0.52272	-0.066124	-0.313849	-0.149719	-0.194267	-0.456985	-0.27722	-0.367945	-0.112434	0.101287	0.290357	-0.354419	0.360836	-0.0128643	-0.22287	0.026255	0.0701663	0.442764	0.266569	-0.107724	-0.0978789	0.276654	0.167672	-0.0431739	0.602876	-0.207421	-0.408885	-0.0816301	-0.0164516	0.71125	-0.252124	-0.233293	0.249662	0.373888	0.387883
TraesCS1A02G132600	0.07234	-0.12445	0.496495	0.0145746	0.283575	-0.0998329	-0.135284	0.0102969	0.0891864	-0.232655	0.141249	0.167785	-0.343222	0.173771	0.413303	-0.165181	0.510521	-0.0140218	0.0970964	0.512732	0.101703	0.782915	0.702851	-0.202455	-0.162916	0.236173	-0.340367	-0.0993954	0.326177	0.694582	-0.34426	-0.0642478	-0.754654	0.451912	0.596177	-0.121037	-0.257615	0.245699	-0.058015	-0.250606	0.337896	-0.325368	-0.169799	0.077625	0.719002	0.410461	0.0643975	-0.394397	-0.238364
TraesCS1A02G133100	-0.0788596	0.306622	-0.0800569	-0.243253	-0.258821	0.143334	0.272154	-0.107285	0.0129841	0.444433	-0.105567	-0.0190225	0.0837141	-0.20731	-0.0263313	0.282397	0.279719	0.0560886	-0.105147	0.313629	0.319564	0.0745389	0.264021	0.0108952	0.393047	0.0432052	-0.0149814	0.396422	-0.151342	0.206925	0.3718	-0.162554	-0.191406	0.460576	0.448133	-0.0297718	0.0312638	0.272806	0.271764	-0.0195011	-0.0476322	0.207844	0.259021	0.118657	0.286576	0.0208358	-0.220659	-0.16604	-0.140707
TraesCS1A02G133300	0.0812036	-0.0949049	0.357957	-0.15488	0.0786656	-0.0210336	-0.113904	0.169925	0.0893605	0.0213474	0.075787	0.0608585	-0.18097	0.145237	0.390504	-0.152915	0.375404	0.240116	0.180114	0.429848	0.278981	0.536179	0.39472	-0.416877	-0.248167	0.258958	-0.166133	-0.0272215	0.263174	0.361723	-0.295874	-0.12899	-0.41094	0.401976	0.311976	0.0330503	-0.0627674	0.0470517	-0.0162986	0.153651	0.280825	-0.278637	-0.130637	0.115742	0.582034	0.317035	0.00994164	-0.296671	-0.339064
TraesCS1A02G133400	0.787208	-0.75161	0.745866	0.821627	0.836137	-0.778706	-0.849089	0.585303	0.352023	-0.81637	0.527573	-0.0905083	0.0236565	0.760166	-0.162625	-0.808697	-0.579436	-0.34402	0.605843	-0.38367	-0.0776395	0.180335	-0.233044	-0.458395	-0.325213	0.470863	0.562344	-0.702739	0.701679	0.278657	-0.682228	0.530851	-0.0983318	-0.536648	-0.373094	0.744382	0.424245	-0.744166	-0.549391	-0.147334	0.462104	-0.751935	-0.834922	0.134222	-0.0454053	-0.154463	0.704368	0.578648	0.590857
TraesCS1A02G133500	0.265549	-0.373092	0.620161	0.259141	0.514252	-0.271292	-0.326002	0.439226	0.629458	-0.362077	0.369682	-0.177134	0.0870065	0.432121	0.0834247	-0.382846	0.196857	-0.134241	0.105686	0.173205	-0.0199489	0.59426	0.547004	-0.308435	-0.0624809	0.113375	0.0363233	-0.229798	0.33278	0.721647	-0.476699	0.351922	-0.55213	0.281616	0.417145	0.282599	0.064487	0.0233796	0.171849	-0.346643	0.185727	-0.537538	-0.356082	0.478368	0.56026	0.140876	0.407283	-0.0632493	0.100836
TraesCS1A02G133700	0.40224	-0.360501	0.637711	0.298462	0.545575	-0.295592	-0.368887	0.359605	0.500009	-0.391978	0.477615	-0.10443	-0.0286389	0.494072	0.0999314	-0.402682	0.206454	-0.332273	0.215199	0.286646	0.0392563	0.599225	0.537252	-0.292103	-0.0565918	0.221931	0.0625116	-0.172359	0.442641	0.803722	-0.43911	0.35415	-0.743828	0.277143	0.520726	0.302256	0.0923956	0.0123135	-0.0780251	-0.502718	0.243335	-0.512724	-0.398916	0.326868	0.554802	-0.0882219	0.426442	-0.066699	0.123863
TraesCS1A02G133800	-0.657923	0.586564	-0.407791	-0.703857	-0.560591	0.623127	0.652571	-0.419612	-0.234568	0.629146	-0.389187	0.0636766	-0.213835	-0.535307	0.217374	0.562812	0.66283	0.217158	-0.584035	0.469016	-0.0116222	0.163958	0.556706	0.140485	0.0923399	-0.278294	-0.50437	0.636261	-0.461901	0.105121	0.384641	-0.436693	-0.255572	0.626179	0.555976	-0.655844	-0.3266	0.766467	0.496784	-0.0854697	-0.25184	0.485002	0.551273	-0.0438741	0.364417	0.30324	-0.483052	-0.679102	-0.674544
TraesCS1A02G133900	0.101972	-0.180788	0.233994	0.277067	0.193439	-0.138414	-0.192856	0.154025	0.0446063	-0.228732	0.151948	-0.102472	0.194846	0.101499	-0.101835	-0.142489	-0.131633	-0.023357	0.112493	-0.149351	0.096305	0.140341	0.0339606	0.0286113	0.2167	-0.0703742	0.133874	-0.261851	0.0172332	0.174036	-0.0858507	0.264624	0.115436	-0.0850329	0.0156398	0.212678	-0.0113045	-0.169314	0.0849906	-0.00201258	0.0372919	-0.208258	-0.125712	0.177313	0.0536466	0.123807	0.146842	0.278013	0.310524
TraesCS1A02G134000	0.618222	-0.504518	0.387331	0.601025	0.562759	-0.570258	-0.569306	0.497543	0.341574	-0.426206	0.469191	-0.454466	0.198135	0.565812	-0.555591	-0.56402	-0.725151	-0.43292	0.335846	-0.629573	-0.0847275	-0.288004	-0.441917	-0.39937	-0.262538	0.140959	0.845887	-0.353941	0.341222	0.0433705	-0.369644	0.635674	0.285921	-0.496971	-0.494157	0.76152	0.725872	-0.714356	-0.340726	-0.103614	-0.0122129	-0.484708	-0.558937	0.108555	-0.262909	-0.26573	0.677464	0.73641	0.594181
TraesCS1A02G134300	0.285462	-0.202666	0.157045	0.262807	0.320352	-0.191667	-0.266616	0.0866736	0.105575	-0.295369	0.498499	-0.181656	-0.206029	0.337953	-0.236082	-0.276399	-0.334729	-0.382919	0.120587	-0.302317	-0.101249	-0.131745	-0.23615	-0.145961	-0.381981	-0.0388937	0.38122	-0.179215	0.176405	0.00805404	-0.277303	0.413813	0.11162	-0.307841	-0.277185	0.274138	0.409328	-0.346984	-0.417702	-0.174841	-0.0885068	-0.218118	-0.253591	-0.231445	-0.190507	-0.263495	0.417583	0.333205	0.247592
TraesCS1A02G134500	0.317881	-0.46911	0.429737	0.519266	0.431387	-0.569756	-0.475149	0.311632	0.123	-0.531757	0.0574159	0.0820226	0.143748	0.288839	0.0407217	-0.414728	-0.30043	0.112114	0.381713	-0.249662	-0.0158227	0.175499	-0.150341	-0.12675	0.0611244	0.241678	0.105952	-0.601066	0.336608	0.028583	-0.348696	0.15249	0.100205	-0.346875	-0.299196	0.343623	-0.0151184	-0.426992	-0.154527	0.192856	0.384235	-0.419218	-0.415605	0.15841	-0.0639604	0.279258	0.219335	0.325663	0.404999
TraesCS1A02G134600	0.249725	-0.494144	0.35681	0.493273	0.499328	-0.423435	-0.424707	0.421253	0.154581	-0.573075	0.0784063	-0.17221	0.288096	0.347786	-0.143335	-0.462802	-0.313785	-0.1191	0.0916851	-0.38846	-0.447674	0.0994861	0.00910334	-0.176513	-0.17018	0.122727	0.170173	-0.442822	0.287699	0.167961	-0.44573	0.333786	-0.0624197	-0.370765	-0.24127	0.281671	0.0867767	-0.22836	0.0383749	-0.20328	0.170726	-0.421703	-0.467438	0.416787	-0.0945354	0.090044	0.358131	0.233117	0.322942
TraesCS1A02G134800	-0.13709	0.133791	-0.0218615	-0.343459	-0.221176	0.22182	0.155372	-0.182104	-0.0256395	0.186538	-0.180987	0.270196	-0.258726	-0.149205	0.480984	0.1617	0.453275	0.275612	0.103722	0.512001	0.289229	0.285515	0.198522	0.00241077	-0.0250493	0.11837	-0.4504	0.0921145	0.0500371	0.03862	0.0317088	-0.404679	-0.265664	0.356623	0.269416	-0.298181	-0.362045	0.202466	-0.0508368	0.230644	0.106644	0.0723846	0.190493	-0.185495	0.327951	0.233942	-0.306507	-0.418143	-0.392072
TraesCS1A02G135100	0.025735	-0.23887	0.227893	0.207898	0.253985	-0.143337	-0.163047	0.419181	0.312085	-0.217748	0.102925	-0.214321	0.432548	0.194527	-0.0972648	-0.218538	-0.0540423	0.0355578	-0.0921907	-0.186241	-0.235372	0.160799	0.197258	-0.100795	0.0884814	-0.123372	0.0715395	-0.201969	0.0135215	0.216794	-0.235503	0.302575	-0.0426365	-0.0266747	0.0273197	0.201321	-0.00560129	0.00877637	0.418825	-0.144558	0.0144798	-0.264494	-0.192808	0.586526	0.0713036	0.0343124	0.250146	0.099362	0.165128
TraesCS1A02G135300	-0.0133704	0.0528975	0.329707	-0.00408939	0.201531	0.0340916	0.0235153	-0.0453737	0.0922664	-0.053896	0.248498	-0.0972729	-0.21928	0.0890628	0.0439061	-0.0229054	0.402488	-0.284472	-0.190257	0.333228	-0.0206583	0.581251	0.756519	-0.139746	0.0679719	0.0379981	-0.0904609	0.172591	0.0739731	0.760826	-0.0913628	0.142463	-0.653702	0.453295	0.704752	-0.0739778	0.0106166	0.380694	0.129468	-0.549758	0.073567	-0.138343	-0.0643223	0.175267	0.610105	0.158575	0.135289	-0.278373	-0.140057
TraesCS1A02G135600	-0.0989947	0.0767216	0.228687	-0.0474095	0.0873694	0.0793574	0.0493064	-0.0924014	-0.0127534	0.00281024	0.0279313	0.124248	-0.233639	-0.034277	0.126724	0.0438698	0.320702	-0.116618	-0.0868874	0.281092	0.111927	0.425737	0.464313	0.0291174	-0.0912505	-0.0353826	-0.164054	0.0754618	0.0227155	0.41742	-0.103882	-0.0331934	-0.358068	0.3235	0.403116	-0.129834	-0.140361	0.207331	0.0268987	-0.19493	0.07561	-0.0806229	0.0390164	0.00853665	0.46086	0.461198	0.0129689	-0.185638	-0.123822
TraesCS1A02G135700	0.509126	-0.609556	0.556117	0.520624	0.708275	-0.46183	-0.557818	0.654916	0.675966	-0.590203	0.679608	-0.408118	0.22901	0.706371	-0.235386	-0.633494	-0.318427	-0.343151	0.214504	-0.327663	-0.246303	0.155752	0.0386091	-0.37772	-0.284677	-0.00364119	0.448587	-0.427432	0.401604	0.412323	-0.637532	0.718598	-0.180628	-0.213441	-0.108016	0.600745	0.382632	-0.368845	-0.0809147	-0.362611	0.0227712	-0.647254	-0.582315	0.40994	0.0674179	-0.353027	0.761281	0.35766	0.415727
TraesCS1A02G135900	0.163592	-0.173556	0.331701	0.128151	0.243474	-0.137888	-0.154215	0.229494	0.221584	-0.124775	0.14173	-0.123878	0.161526	0.193444	-0.0151948	-0.184363	0.120026	-0.101364	0.0669401	0.103632	-0.00779943	0.313196	0.347708	-0.194356	-0.000420045	0.12547	0.063595	-0.0541119	0.17573	0.453674	-0.188667	0.174391	-0.335943	0.227147	0.303144	0.157385	0.0456976	0.0407132	0.142919	-0.213816	0.09382	-0.268959	-0.189636	0.331159	0.383054	0.00596015	0.19679	-0.0260786	0.0463205
TraesCS1A02G136000	0.385725	-0.5238	0.30705	0.622186	0.591474	-0.507969	-0.46017	0.60216	0.50067	-0.581289	0.25695	-0.349574	0.519146	0.489721	-0.413357	-0.499728	-0.552703	-0.285547	0.0942007	-0.605422	-0.461861	-0.190374	-0.218732	-0.109845	-0.0573639	-0.0386108	0.441954	-0.453369	0.230441	0.0805793	-0.40618	0.597947	0.11022	-0.509532	-0.371356	0.504302	0.270844	-0.362492	0.081419	-0.306916	-0.00319039	-0.431165	-0.485109	0.521643	-0.335881	-0.248582	0.586674	0.49803	0.582725
TraesCS1A02G136100	0.622462	-0.518634	0.393217	0.704262	0.544452	-0.568259	-0.603846	0.464855	0.317774	-0.514623	0.335597	-0.106579	0.281357	0.499591	-0.354123	-0.512517	-0.704287	-0.296339	0.49628	-0.524319	0.0161696	-0.218845	-0.531309	-0.115348	-0.0353496	0.222899	0.62314	-0.541509	0.377758	-0.0618971	-0.324138	0.475231	0.304603	-0.599545	-0.517883	0.70321	0.371292	-0.74632	-0.378469	0.0175416	0.189511	-0.452034	-0.514845	0.103428	-0.349644	-0.227831	0.544467	0.75369	0.714812
TraesCS1A02G136200	-0.168621	0.268657	0.12378	-0.433219	-0.193531	0.350658	0.247858	-0.232198	0.0262781	0.286667	0.0234394	0.29877	-0.350911	-0.134538	0.532803	0.238468	0.779248	0.100508	-0.0200693	0.840924	0.401382	0.629339	0.669575	0.0145913	0.0387923	0.0823262	-0.515895	0.310579	0.0376306	0.505234	0.0532315	-0.325797	-0.697971	0.751065	0.793153	-0.333532	-0.360736	0.484701	0.0509618	-0.109615	0.130428	0.059726	0.253866	-0.0875584	0.730124	0.131577	-0.27466	-0.617493	-0.495581
TraesCS1A02G136400	0.777434	-0.684963	0.559478	0.741369	0.65044	-0.751962	-0.757321	0.560687	0.415285	-0.655077	0.305103	-0.0881235	0.170479	0.635063	-0.171244	-0.680384	-0.636956	-0.185586	0.687003	-0.364692	0.0807869	-0.0741615	-0.481785	-0.359005	-0.0859761	0.487581	0.541893	-0.647944	0.631101	0.019019	-0.461747	0.366039	0.0809023	-0.569952	-0.478138	0.728166	0.374936	-0.788551	-0.513158	0.0783001	0.391703	-0.595251	-0.693797	0.118177	-0.218422	-0.201881	0.530543	0.615936	0.624256
TraesCS1A02G136500	0.660241	-0.631505	0.588453	0.617007	0.757776	-0.606318	-0.640643	0.598939	0.643761	-0.647581	0.646559	-0.422026	0.12414	0.740751	-0.285486	-0.684821	-0.432928	-0.393979	0.320688	-0.348607	-0.239217	0.0867784	-0.0515553	-0.481376	-0.242225	0.244022	0.548798	-0.435428	0.52961	0.387229	-0.586753	0.67538	-0.218615	-0.334522	-0.157294	0.648574	0.550326	-0.457753	-0.263769	-0.374217	0.156681	-0.632646	-0.681549	0.303926	-0.00773039	-0.368362	0.734482	0.414209	0.477338
TraesCS1A02G136600	-0.190421	-0.011217	0.125551	-0.210147	-0.10442	0.0834113	0.0429255	0.0831821	-0.0787915	-0.00403249	-0.176602	0.301545	-0.0209833	-0.0705616	0.571795	0.0202482	0.473966	0.546	0.0483878	0.43715	0.143652	0.489875	0.350907	-0.0678713	0.0439647	0.0996209	-0.536849	-0.130111	0.0744771	0.0995146	-0.156413	-0.308851	-0.284549	0.303117	0.243054	-0.21863	-0.524362	0.243479	0.208813	0.292386	0.301039	-0.0978723	0.0635074	0.17742	0.357345	0.300493	-0.247818	-0.427077	-0.354198
TraesCS1A02G136800	0.389568	-0.588454	0.603479	0.324964	0.500065	-0.445269	-0.53349	0.63578	0.396764	-0.464777	0.253104	-0.285124	0.216982	0.51604	0.0871191	-0.588296	-0.113542	0.127078	0.348962	-0.0873142	0.0333367	0.349727	0.100102	-0.559905	-0.271983	0.217797	0.220544	-0.469403	0.447389	0.339908	-0.619892	0.343644	-0.176713	-0.0271162	-0.0919336	0.471809	0.18174	-0.373387	0.0154206	0.105028	0.242401	-0.675853	-0.518482	0.431583	0.28566	0.167381	0.422558	0.174196	0.137535
TraesCS1A02G136900	0.185938	-0.235331	0.385924	0.135099	0.127332	-0.146714	-0.273032	0.219209	0.0714589	-0.184514	-0.0895485	0.390083	0.0819844	0.118023	0.463555	-0.190993	0.165528	0.378059	0.433157	0.310004	0.341311	0.468631	0.115185	-0.103752	0.114806	0.390047	-0.252945	-0.362927	0.328337	0.140591	-0.231342	-0.228018	-0.187624	0.0843074	0.0793526	0.154617	-0.345823	-0.174113	-0.0664699	0.369522	0.523069	-0.293806	-0.183978	0.1772	0.321862	0.339921	-0.0857297	-0.0619842	0.0017794
TraesCS1A02G137000	-0.574391	0.547104	-0.38862	-0.523909	-0.360372	0.593239	0.604486	-0.296555	0.00614417	0.474173	0.0182871	-0.0892739	-0.0668892	-0.343595	-0.00847087	0.4888	0.525242	-0.0685378	-0.715189	0.272066	-0.24773	0.102379	0.585641	0.248921	0.0994552	-0.494182	-0.334213	0.612186	-0.513708	0.211494	0.312324	-0.0508162	-0.272973	0.495677	0.570755	-0.506119	-0.145235	0.789888	0.557816	-0.455198	-0.386301	0.44511	0.480314	0.134152	0.219821	-0.131689	-0.197999	-0.527541	-0.442751
TraesCS1A02G137200	0.618746	-0.678936	0.797023	0.526218	0.67555	-0.584528	-0.680098	0.637654	0.451223	-0.632634	0.329576	-0.0251335	0.166434	0.631221	0.229582	-0.681399	-0.0670863	0.0452772	0.541005	0.0823707	0.0316679	0.589388	0.240441	-0.531416	-0.150524	0.583525	0.127148	-0.582551	0.711891	0.535955	-0.671247	0.249979	-0.492563	-0.057045	0.0764834	0.551529	0.0657306	-0.364231	-0.164726	-0.0501869	0.588414	-0.753388	-0.681772	0.491395	0.411036	0.079961	0.436935	0.113986	0.228458
TraesCS1A02G137400	0.269159	-0.154986	0.223964	0.0548805	0.0694975	-0.152545	-0.221155	-0.00800813	-0.0467119	-0.101342	0.0195018	0.273318	-0.230678	0.132162	0.30777	-0.150207	0.0388457	0.12789	0.452325	0.258517	0.385353	0.185108	-0.13142	-0.142355	-0.103548	0.384484	-0.060936	-0.200262	0.352564	-0.00376162	-0.130645	-0.197214	-0.117438	0.0220391	-0.0463367	0.103343	-0.0499917	-0.278528	-0.399832	0.300748	0.308211	-0.191027	-0.135155	-0.242372	0.150728	0.0734309	-0.0559619	-0.00453007	-0.0338238
TraesCS1A02G137500	0.654176	-0.728769	0.508113	0.813253	0.736615	-0.753566	-0.734808	0.627515	0.373192	-0.782368	0.380564	-0.198481	0.34584	0.652115	-0.265592	-0.717017	-0.671141	-0.173619	0.455373	-0.580834	-0.31094	-0.0819769	-0.366256	-0.287983	-0.127253	0.298658	0.49903	-0.711415	0.531019	0.0392476	-0.552358	0.535885	0.121294	-0.664729	-0.527623	0.683175	0.324959	-0.657361	-0.291071	-0.0783523	0.310887	-0.603664	-0.721264	0.326072	-0.311647	-0.272843	0.633464	0.606089	0.67982
TraesCS1A02G137700	-0.0576006	0.123412	-0.462078	0.126861	-0.128807	0.0657101	0.11815	-0.11802	-0.149133	0.0801837	-0.0756138	-0.17927	0.249878	-0.136712	-0.568576	0.14504	-0.575866	-0.277766	-0.206869	-0.648692	-0.336617	-0.782605	-0.610113	0.319784	0.0446756	-0.290187	0.388741	0.0862398	-0.321146	-0.55835	0.307012	0.185072	0.665604	-0.527735	-0.557225	0.057098	0.308759	-0.194746	-0.0156114	-0.0600189	-0.374522	0.31741	0.121444	-0.116035	-0.732366	-0.390818	0.0537638	0.44632	0.3394
TraesCS1A02G137800	0.755207	-0.812306	0.811044	0.531767	0.795409	-0.703456	-0.789844	0.745556	0.624452	-0.759983	0.495785	-0.140011	0.0336937	0.844332	0.249238	-0.850195	-0.13885	0.0125864	0.596332	0.033994	-0.0967777	0.495242	0.126523	-0.72626	-0.425157	0.628384	0.193628	-0.630728	0.872567	0.464171	-0.862842	0.334357	-0.554808	-0.166387	-0.0678942	0.604356	0.227868	-0.452309	-0.355995	-0.077006	0.556834	-0.849274	-0.828364	0.394327	0.321059	-0.167687	0.610144	0.0796943	0.171844
TraesCS1A02G137900	-0.52872	0.55351	-0.354744	-0.599119	-0.489413	0.552417	0.59407	-0.416788	-0.176329	0.562236	-0.194204	0.0205418	-0.176151	-0.455221	0.141701	0.540894	0.639892	0.0684164	-0.495661	0.503457	0.101964	0.171707	0.561086	0.219755	0.277132	-0.316221	-0.418951	0.605375	-0.432035	0.231988	0.450021	-0.302456	-0.316897	0.657593	0.687226	-0.538654	-0.291001	0.718982	0.414151	-0.207979	-0.281406	0.450098	0.539803	-0.0437473	0.375384	0.0562167	-0.403501	-0.560967	-0.496776
TraesCS1A02G138000	0.47405	-0.539444	0.434404	0.642895	0.683616	-0.524725	-0.543219	0.548598	0.462619	-0.640504	0.472285	-0.2408	0.267653	0.58897	-0.325346	-0.57882	-0.520472	-0.355025	0.191449	-0.534305	-0.428825	-0.0290411	-0.162619	-0.214755	-0.285047	0.0740933	0.456747	-0.489636	0.361569	0.164526	-0.542856	0.602391	0.0247065	-0.492176	-0.359595	0.546304	0.357906	-0.433634	-0.14061	-0.320312	0.132468	-0.506613	-0.577064	0.359997	-0.208127	-0.283134	0.659042	0.466283	0.535383
TraesCS1A02G138200	0.307748	-0.494785	0.470735	0.321043	0.302266	-0.399265	-0.453007	0.50397	0.196522	-0.374642	-0.183076	0.068997	0.344335	0.260828	0.25656	-0.420841	-0.0813601	0.362917	0.440388	0.0237135	0.102514	0.319183	0.00985948	-0.307868	0.0348133	0.428031	-0.0320602	-0.493942	0.415873	0.143054	-0.37763	-0.0429246	-0.112157	-0.0986647	-0.113858	0.319137	-0.159846	-0.324376	0.073012	0.313661	0.47326	-0.473998	-0.404345	0.466079	0.196068	0.347357	0.0766497	0.104624	0.146174
TraesCS1A02G138300	-0.228011	0.262391	-0.126802	-0.321078	-0.198508	0.333289	0.272381	-0.26979	-0.00193654	0.241701	0.0548412	0.032633	-0.205703	-0.168252	0.142817	0.240826	0.343638	-0.00427001	-0.210848	0.272562	0.0553191	0.148519	0.269248	0.0889321	-0.0820365	-0.154752	-0.22784	0.272916	-0.15748	0.110607	0.0922499	-0.0993316	-0.16569	0.3202	0.288358	-0.261965	-0.102296	0.305028	0.085699	-0.0901628	-0.14391	0.168787	0.269508	-0.15822	0.215784	0.0481838	-0.154132	-0.296833	-0.286466
TraesCS1A02G138400	-0.0761223	-0.0243818	0.169588	0.180318	0.252404	0.0244906	0.0220282	0.118711	0.159099	-0.0869068	0.26723	-0.45111	0.190942	0.0794526	-0.486346	-0.0394058	-0.00431345	-0.590076	-0.389878	-0.193878	-0.276883	0.112059	0.462375	0.0620261	0.128834	-0.424807	0.284269	0.175744	-0.215345	0.587959	-0.0221486	0.553419	-0.225513	0.166054	0.408644	0.102821	0.229005	0.231995	0.336177	-0.727518	-0.357397	-0.103246	-0.0450073	0.352523	0.211366	0.0495062	0.359178	0.160722	0.25097
TraesCS1A02G138500	0.417968	-0.471611	0.60925	0.43127	0.518821	-0.470098	-0.546891	0.326043	0.120372	-0.532671	0.322389	0.108582	-0.205818	0.449589	0.209524	-0.524262	-0.11959	-0.0175092	0.421449	0.0122755	0.0522726	0.465221	0.101602	-0.413569	-0.234572	0.38372	0.100143	-0.496845	0.510899	0.298804	-0.543175	0.168815	-0.256436	-0.186858	-0.0724769	0.365395	0.0806124	-0.36035	-0.362544	0.00491674	0.535789	-0.521167	-0.552918	0.0568445	0.235684	0.223536	0.320425	0.130938	0.174945
TraesCS1A02G138600	-0.659679	0.600768	-0.49725	-0.778723	-0.617889	0.714963	0.658715	-0.543159	-0.277206	0.536121	-0.351197	0.37097	-0.353438	-0.534271	0.561629	0.593212	0.759785	0.413822	-0.4438	0.627689	-0.0234101	0.205094	0.428526	0.283455	-0.0280625	-0.187181	-0.826661	0.501722	-0.3655	-0.129891	0.312994	-0.628992	-0.27817	0.508081	0.427935	-0.822741	-0.567526	0.768861	0.274539	0.0834501	-0.0949876	0.558746	0.600032	-0.239243	0.247668	0.136003	-0.637585	-0.856184	-0.784512
TraesCS1A02G138800	-0.599125	0.402003	-0.69056	-0.262052	-0.563709	0.376028	0.503982	-0.294319	-0.355762	0.424483	-0.636305	-0.0540637	0.394854	-0.623043	-0.296017	0.52908	-0.154954	0.236114	-0.471951	-0.381555	-0.176705	-0.611498	-0.345657	0.54521	0.412367	-0.529471	-0.104503	0.238576	-0.696778	-0.628198	0.581314	-0.208263	0.742471	-0.168262	-0.31335	-0.362728	-0.248384	0.204854	0.546331	0.260354	-0.458896	0.568005	0.536465	0.0467069	-0.544683	0.237059	-0.436147	0.105624	0.0159381
TraesCS1A02G139100	0.47146	-0.552706	0.317374	0.344247	0.439579	-0.452294	-0.559455	0.373227	0.157361	-0.552912	0.263429	0.0340585	-0.146081	0.516402	0.18385	-0.583767	-0.380104	0.113659	0.489205	-0.250775	-0.180797	-0.0285664	-0.43794	-0.431133	-0.63797	0.387432	0.158324	-0.568834	0.563079	-0.251604	-0.633196	0.128107	0.0838665	-0.528486	-0.632634	0.353305	0.176595	-0.583941	-0.568649	0.28259	0.356339	-0.466625	-0.548378	-0.13752	-0.231203	-0.160408	0.346049	0.196866	0.123058
TraesCS1A02G139300	0.39016	-0.45169	0.164079	0.756628	0.452098	-0.556379	-0.492354	0.325024	0.0549555	-0.586218	0.0857101	-0.116862	0.400618	0.296153	-0.469886	-0.403434	-0.822047	-0.220977	0.252267	-0.772589	-0.326777	-0.394588	-0.578705	0.0817069	0.151152	0.0952375	0.512596	-0.567225	0.172029	-0.259883	-0.155888	0.425557	0.49678	-0.832945	-0.662776	0.489609	0.253205	-0.594634	-0.193624	-0.0421357	0.13473	-0.256902	-0.447847	0.176344	-0.642415	-0.18833	0.389236	0.750143	0.763264
TraesCS1A02G139400	-0.434872	0.482478	-0.385782	-0.459484	-0.322093	0.456737	0.510467	-0.368638	-0.0368383	0.364815	-0.00684845	0.0765197	-0.201305	-0.298388	0.0885618	0.424098	0.451166	-0.0295213	-0.517968	0.285778	-0.224584	0.020443	0.392057	0.262244	0.00255303	-0.31081	-0.385257	0.497655	-0.345923	0.0609796	0.273956	-0.156116	-0.256451	0.350509	0.408385	-0.499628	-0.147603	0.641618	0.249378	-0.32067	-0.242629	0.446049	0.419363	-0.118592	0.113077	-0.213543	-0.260897	-0.511676	-0.3882
TraesCS1A02G139500	-0.538344	0.746425	-0.492736	-0.750173	-0.650853	0.710995	0.7127	-0.624577	-0.274178	0.740155	-0.154389	0.270687	-0.387474	-0.540122	0.291108	0.687268	0.691654	0.116147	-0.43088	0.629461	0.231269	0.105944	0.411398	0.311806	0.157284	-0.231167	-0.51799	0.721165	-0.438899	0.0199831	0.541184	-0.4838	-0.258515	0.650137	0.598112	-0.629329	-0.288491	0.707948	0.198671	-0.0573198	-0.222698	0.633076	0.673498	-0.358315	0.300101	-0.0690025	-0.562775	-0.658539	-0.619104
TraesCS1A02G139600	-0.688727	0.643294	-0.672123	-0.648959	-0.767193	0.646241	0.660862	-0.583854	-0.57577	0.715693	-0.558841	0.12067	-0.171942	-0.717426	0.0250406	0.670025	0.252427	0.266293	-0.438251	0.116422	0.17706	-0.321943	-0.0917849	0.357006	0.124496	-0.424988	-0.284467	0.522555	-0.650835	-0.475268	0.603033	-0.486109	0.443181	0.246067	-0.000554843	-0.585677	-0.254234	0.364574	0.265958	0.346574	-0.392856	0.647272	0.681278	-0.387996	-0.126072	0.35032	-0.605985	-0.254333	-0.445251
TraesCS1A02G139700	0.355927	-0.389419	0.3152	0.564317	0.529134	-0.499852	-0.395654	0.430316	0.331779	-0.468657	0.308333	-0.174458	0.302123	0.411872	-0.331156	-0.416303	-0.459611	-0.209568	0.0868921	-0.496477	-0.401121	-0.0713768	-0.117877	-0.143524	-0.0465561	0.105658	0.38107	-0.37032	0.231652	0.0780254	-0.331464	0.453552	0.0629696	-0.437794	-0.307613	0.446263	0.317557	-0.299114	-0.0224144	-0.235134	0.165455	-0.33185	-0.446393	0.364331	-0.224724	-0.161263	0.493064	0.399876	0.483178
TraesCS1A02G139900	0.832189	-0.695516	0.613056	0.658735	0.781402	-0.720856	-0.762954	0.66186	0.587914	-0.731821	0.634229	-0.0890874	0.0519967	0.850573	-0.0135402	-0.795067	-0.463077	-0.163615	0.53715	-0.262504	-0.256724	0.135971	-0.191442	-0.597799	-0.366864	0.621116	0.42148	-0.575761	0.78979	0.180819	-0.69571	0.42455	-0.279108	-0.504713	-0.348072	0.696254	0.475204	-0.558391	-0.493137	-0.167148	0.527942	-0.647775	-0.830109	0.2555	-0.0895992	-0.555968	0.675667	0.297905	0.369768
TraesCS1A02G140300	0.359093	-0.38644	0.350969	0.229245	0.46093	-0.303496	-0.335066	0.538989	0.557158	-0.355874	0.418952	-0.199115	0.203644	0.533508	0.036397	-0.452123	-0.0341092	-0.0473615	0.118103	-0.0547743	-0.314518	0.189817	0.154298	-0.38594	-0.372341	0.169852	0.127749	-0.229314	0.388814	0.287987	-0.522658	0.340464	-0.353233	-0.0322398	0.00252988	0.345827	0.201391	-0.084851	0.0273815	-0.23892	0.163652	-0.427692	-0.418318	0.426971	0.132577	-0.450036	0.441481	-0.0429475	0.065081
TraesCS1A02G140600	-0.0723841	0.0795775	0.285756	-0.382666	0.00466075	0.225277	0.0968631	0.062552	0.142281	0.218608	0.189276	-0.120664	-0.327637	0.0930962	0.31412	-0.0234596	0.622321	0.0382874	-0.10583	0.567388	0.202089	0.611688	0.715377	-0.437257	-0.339074	0.0472704	-0.186761	0.289215	0.120055	0.614371	-0.242444	-0.0573609	-0.6385	0.718484	0.639853	-0.108711	0.00617113	0.340863	0.119199	-0.135885	0.0235965	-0.188835	0.0196563	0.087422	0.824146	0.274472	0.0477724	-0.502215	-0.535093
TraesCS1A02G140700	-0.0593163	0.0482535	0.0104966	-0.090865	-0.0573633	0.092686	-0.00284972	-0.181096	-0.247652	-0.00951041	-0.0766286	0.393067	-0.285527	-0.0680928	0.310988	0.0239093	0.109074	0.081646	0.11136	0.158895	0.0271401	0.136972	-0.0499183	0.0703323	-0.331515	0.117367	-0.248028	-0.0648165	0.0841603	-0.157398	-0.129577	-0.2519	-0.0264124	-0.0559615	-0.130227	-0.160089	-0.171044	-0.0440414	-0.278283	0.171314	0.22561	0.0401739	0.0152314	-0.314191	0.0275327	0.19664	-0.155421	-0.159258	-0.172545
TraesCS1A02G140900	-0.0602718	-0.113107	0.193896	-0.133398	0.0132901	0.0510959	-0.0738562	0.133712	-0.00923442	-0.000510191	-0.0210863	-0.0609129	-0.0901887	0.0382218	0.210178	-0.111083	0.167592	0.214919	0.0727803	0.125788	0.14538	0.272014	0.14133	-0.269422	-0.290793	-0.00106108	-0.0831643	-0.0879296	0.063679	0.0934076	-0.257594	-0.0277875	-0.0346239	0.179912	0.0110067	0.000906171	-0.0273617	-0.0647907	0.0472567	0.250946	0.0559526	-0.210884	-0.0552871	0.0480534	0.307952	0.423294	-0.0145805	-0.108322	-0.212984
TraesCS1A02G141000	0.247225	-0.469785	0.272287	0.485892	0.346974	-0.394424	-0.424007	0.403048	0.11624	-0.456239	0.058564	-0.110422	0.389594	0.261555	-0.161134	-0.374916	-0.425718	-0.0167356	0.286511	-0.410937	-0.0407423	-0.0687566	-0.308364	-0.0117213	0.0411401	-0.0457812	0.269936	-0.538911	0.158535	-0.058735	-0.289633	0.321249	0.309575	-0.408663	-0.384549	0.399963	-0.0364398	-0.469866	-0.0189044	0.121371	0.060815	-0.388964	-0.337712	0.259457	-0.232273	0.0724554	0.314918	0.500001	0.483171
TraesCS1A02G141300	0.279748	-0.19678	0.169395	0.155246	0.251379	-0.176099	-0.168075	0.274167	0.423417	-0.102973	0.491618	-0.385019	0.129137	0.330205	-0.297812	-0.217356	-0.167707	-0.310682	0.0150605	-0.164864	-0.0321379	-0.0826866	-0.010135	-0.19882	0.0104505	-0.0932365	0.390968	0.0112363	0.105156	0.221235	-0.142612	0.459521	-0.0633595	0.0147962	0.0311949	0.398139	0.415247	-0.14812	-0.0153219	-0.263871	-0.205864	-0.211138	-0.172714	0.141316	0.0149707	-0.384784	0.410414	0.23206	0.23684
TraesCS1A02G141400	0.622088	-0.649298	0.668884	0.652885	0.710485	-0.586188	-0.63264	0.56965	0.513347	-0.582864	0.388579	-0.315319	0.24636	0.603137	-0.300733	-0.613485	-0.380351	-0.463683	0.416616	-0.260668	-0.00452343	0.16518	-0.0155573	-0.300572	-0.0945331	0.207811	0.530142	-0.439519	0.48562	0.508963	-0.500145	0.585353	-0.215601	-0.182417	-0.0323406	0.649052	0.355837	-0.501773	-0.186825	-0.324352	0.12024	-0.671912	-0.604806	0.362454	0.148361	-0.0263718	0.633962	0.502124	0.574273
TraesCS1A02G141600	0.495953	-0.409523	0.33015	0.382435	0.563696	-0.353761	-0.372132	0.5757	0.712481	-0.313148	0.669552	-0.65469	0.276577	0.629737	-0.524784	-0.480256	-0.396452	-0.508706	0.0349682	-0.423422	-0.305549	-0.16438	-0.0486823	-0.398896	-0.279341	-0.0615089	0.685682	-0.0937964	0.256076	0.332016	-0.40539	0.772473	-0.0986201	-0.160481	-0.102999	0.614777	0.707575	-0.299207	-0.00591398	-0.471959	-0.249639	-0.445074	-0.44096	0.36463	-0.0446424	-0.578473	0.770656	0.398993	0.391291
TraesCS1A02G141700	-0.721731	0.763055	-0.803438	-0.444116	-0.680562	0.61789	0.773977	-0.64485	-0.512202	0.706906	-0.481174	-0.0527315	0.0924075	-0.775284	-0.456737	0.788567	0.0427982	-0.188389	-0.728402	-0.190975	-0.145985	-0.579182	-0.0559663	0.673985	0.403318	-0.659717	-0.0645049	0.693199	-0.876619	-0.366934	0.835406	-0.19516	0.486522	0.117454	0.08421	-0.550507	-0.0650365	0.510627	0.462171	-0.165979	-0.635015	0.83252	0.741332	-0.204206	-0.35423	0.10949	-0.47529	-0.0443638	-0.102227
TraesCS1A02G141900	0.0568833	0.144921	-0.220853	0.086848	-0.143617	-0.0664386	0.0237681	-0.0819954	-0.221426	0.209639	-0.0540247	0.0364676	0.0245912	-0.106346	-0.347351	0.0944487	-0.427752	-0.109004	0.0456365	-0.34085	0.129992	-0.482246	-0.491898	0.0642855	0.09344	-0.0292596	0.393131	0.0944828	-0.154922	-0.427494	0.286362	-0.0120862	0.528803	-0.323083	-0.403273	0.190157	0.334858	-0.295992	-0.175554	0.193223	-0.051337	0.22528	0.038239	-0.240863	-0.39943	-0.109604	-0.013264	0.384387	0.21694
TraesCS1A02G142000	0.543347	-0.49422	0.531259	0.366683	0.440395	-0.424364	-0.495531	0.427384	0.456845	-0.437744	0.313759	0.0853864	0.120818	0.487199	0.217281	-0.449083	-0.0510191	0.0100235	0.574628	0.152327	0.267401	0.316568	-0.0408632	-0.218826	-0.00502569	0.381854	0.0797021	-0.464477	0.543807	0.279821	-0.418314	0.183182	-0.299032	-0.0168243	0.02506	0.446802	-0.0125889	-0.386496	-0.272718	0.0859017	0.350835	-0.537896	-0.397867	0.193035	0.197026	-0.151228	0.291787	0.162318	0.272738
TraesCS1A02G142200	0.167883	-0.150998	0.591717	-0.0796722	0.22468	-0.0896896	-0.184807	0.16557	0.170087	-0.0527838	0.238616	0.0543651	-0.318935	0.236739	0.403649	-0.21645	0.530853	0.0448849	0.227615	0.60403	0.422897	0.819054	0.675244	-0.442665	-0.170303	0.26196	-0.146621	-0.0269306	0.3545	0.760537	-0.354004	-0.0231859	-0.698687	0.632597	0.645605	0.107829	-0.0796302	0.0971585	-0.0529005	-0.0615817	0.310542	-0.426506	-0.191984	0.0940172	0.891865	0.386953	0.105718	-0.319867	-0.279389
TraesCS1A02G142300	-0.539184	0.629235	-0.447991	-0.678925	-0.653536	0.648105	0.576381	-0.69482	-0.514279	0.557834	-0.259902	0.477605	-0.524978	-0.560309	0.51015	0.61477	0.608478	0.378727	-0.203532	0.590254	0.384613	0.157565	0.169251	0.340641	0.0274794	-0.143474	-0.625954	0.389503	-0.344884	-0.23091	0.413215	-0.622653	-0.0089285	0.442482	0.299592	-0.674477	-0.497286	0.458171	-0.0185229	0.336345	-0.0669687	0.517534	0.63506	-0.568543	0.181196	0.209259	-0.647737	-0.561173	-0.615588
TraesCS1A02G142400	0.747467	-0.735792	0.684085	0.701883	0.808511	-0.711561	-0.728992	0.769431	0.777757	-0.716877	0.618038	-0.201236	0.330072	0.812049	-0.120117	-0.752959	-0.398842	-0.229255	0.484245	-0.271547	-0.17008	0.184303	-0.0891962	-0.413413	-0.185001	0.335101	0.437429	-0.601074	0.640068	0.347396	-0.677231	0.607485	-0.244845	-0.330689	-0.196972	0.766136	0.36405	-0.527355	-0.211062	-0.226071	0.325153	-0.732372	-0.729753	0.471097	0.0108102	-0.437191	0.714341	0.410012	0.549891
TraesCS1A02G142500	-0.482737	0.449065	-0.466221	-0.202655	-0.367489	0.337304	0.432369	-0.410933	-0.447436	0.375431	-0.307401	-0.0680352	-0.0713534	-0.485409	-0.360368	0.436902	-0.0924142	-0.120204	-0.500746	-0.29042	-0.172333	-0.369166	-0.0691965	0.365408	0.147385	-0.441366	0.0474233	0.354487	-0.570982	-0.275226	0.450035	-0.0738236	0.442413	-0.0636971	-0.0904075	-0.325066	0.00234192	0.233834	0.229893	-0.0690927	-0.370495	0.48077	0.39813	-0.210863	-0.265179	0.293788	-0.230715	0.0732914	-0.0309174
TraesCS1A02G142600	-0.663726	0.74093	-0.841648	-0.526893	-0.681245	0.651587	0.745638	-0.697748	-0.476202	0.651477	-0.275885	-0.028007	-0.132556	-0.668452	-0.306248	0.740759	0.0622139	-0.104959	-0.648007	-0.146708	-0.118276	-0.5959	-0.181912	0.596983	0.181894	-0.643949	-0.118005	0.627017	-0.780248	-0.511591	0.712558	-0.185694	0.514493	0.0552052	-0.0484335	-0.564837	-0.042301	0.432775	0.229594	-0.0414199	-0.648828	0.798696	0.739673	-0.457133	-0.426289	-0.093369	-0.439783	-0.105636	-0.209492
TraesCS1A02G142700	0.221043	-0.289875	0.341984	-0.019601	0.384097	-0.121661	-0.271778	0.271586	0.257402	-0.291716	0.455569	-0.163735	-0.366782	0.46619	0.220194	-0.430511	0.110477	-0.0652454	0.0462846	0.0679675	-0.333299	0.328819	0.240934	-0.588741	-0.913266	0.191536	0.0191794	-0.111072	0.419016	0.257782	-0.695736	0.20267	-0.430815	0.0252385	-0.0479019	0.104307	0.266685	-0.0536799	-0.277208	-0.17099	0.16843	-0.399419	-0.393665	-0.0176444	0.285667	-0.0548393	0.385529	-0.252113	-0.304014
TraesCS1A02G142800	0.283534	-0.344753	0.635428	0.0510888	0.395069	-0.242179	-0.353537	0.337314	0.307345	-0.277751	0.292913	-0.0515764	-0.286559	0.416869	0.38823	-0.4316	0.325533	0.107532	0.268151	0.377988	0.139762	0.709301	0.517736	-0.629572	-0.413886	0.374127	-0.082282	-0.207426	0.507402	0.603402	-0.588702	0.0613	-0.620212	0.343355	0.329784	0.185031	0.0679949	-0.0480236	-0.137073	-0.0306742	0.393362	-0.542791	-0.400817	0.16521	0.701905	0.350598	0.254824	-0.272188	-0.247672
TraesCS1A02G142900	0.212963	-0.18317	0.244203	0.353993	0.312793	-0.204026	-0.201272	0.303982	0.271786	-0.152406	0.403882	-0.469704	0.329129	0.248463	-0.544632	-0.192491	-0.294136	-0.496478	-0.0339769	-0.308818	0.023565	-0.0791623	0.050004	-0.0356277	0.216506	-0.287526	0.565015	-0.0336419	-0.068872	0.386889	-0.0291751	0.645573	0.0476564	-0.0246467	0.131287	0.445143	0.399155	-0.179628	0.147441	-0.428835	-0.270192	-0.243196	-0.176631	0.308609	0.0103785	-0.254287	0.45777	0.488691	0.490513
TraesCS1A02G143000	0.824864	-0.87247	0.829665	0.828097	0.927428	-0.808935	-0.871238	0.759628	0.654348	-0.88644	0.595596	-0.269147	0.241176	0.863533	-0.138341	-0.872969	-0.454668	-0.305463	0.579885	-0.302013	-0.132258	0.282414	-0.0565945	-0.488473	-0.230752	0.415334	0.508891	-0.730727	0.747555	0.477959	-0.769647	0.65347	-0.291687	-0.373867	-0.186882	0.799882	0.353717	-0.636097	-0.332829	-0.259417	0.366327	-0.886949	-0.848146	0.426146	0.0841202	-0.232584	0.791103	0.506008	0.608222
TraesCS1A02G143100	0.122659	-0.103337	0.0212609	0.269835	0.111887	-0.138042	-0.125682	0.200782	0.111527	-0.0713327	-0.0589738	-0.0533763	0.260272	0.068108	-0.268006	-0.0856553	-0.291209	-0.111375	0.0195485	-0.23499	-0.0692797	-0.171919	-0.107624	0.0355145	0.310528	0.0466131	0.254862	-0.0690342	-0.01438	-0.0173914	0.116596	0.102034	0.130322	-0.228919	-0.0796798	0.20362	0.119448	-0.105439	0.082106	-0.137744	0.0731424	-0.0106172	-0.153563	0.247792	-0.166128	-0.153177	0.136379	0.260628	0.28724
TraesCS1A02G143200	-0.701516	0.632383	-0.356893	-0.624991	-0.59896	0.64157	0.654057	-0.607039	-0.521804	0.619312	-0.4986	0.142059	-0.266425	-0.686877	0.168621	0.651794	0.620927	0.128423	-0.495836	0.444603	0.210439	0.211181	0.510033	0.324675	0.196831	-0.337344	-0.487679	0.56609	-0.546023	0.125538	0.493095	-0.462601	-0.10512	0.623635	0.561948	-0.689105	-0.416835	0.646023	0.41324	0.00417813	-0.261023	0.498881	0.639537	-0.173365	0.40498	0.691983	-0.593802	-0.503575	-0.53442
TraesCS1A02G143300	0.74352	-0.600427	0.501917	0.53015	0.720492	-0.567332	-0.614215	0.561096	0.658339	-0.585946	0.718	-0.391656	0.0494069	0.796469	-0.243115	-0.679261	-0.44832	-0.412088	0.391197	-0.32223	-0.233081	-0.0486026	-0.214838	-0.503838	-0.496829	0.299296	0.56517	-0.382577	0.60861	0.238157	-0.623778	0.625606	-0.209413	-0.342986	-0.284038	0.65028	0.619656	-0.525662	-0.419835	-0.297816	0.0964528	-0.60754	-0.646712	0.159528	-0.0818782	-0.566201	0.758094	0.379354	0.393254
TraesCS1A02G143400	-0.29614	0.267979	0.155377	-0.493229	-0.212691	0.351704	0.281677	-0.236382	-0.0800629	0.279951	-0.0877475	0.26758	-0.392119	-0.197755	0.617182	0.234987	0.894323	0.277119	-0.139151	0.854578	0.305828	0.800392	0.868595	-0.104811	0.0101605	0.109186	-0.626835	0.294277	0.0159908	0.587639	0.00126535	-0.410565	-0.747554	0.832749	0.861809	-0.435166	-0.465085	0.611198	0.22088	-0.0647567	0.194373	0.029387	0.241658	0.00853347	0.868467	0.419195	-0.335761	-0.756155	-0.651223
TraesCS1A02G143500	-0.53718	0.61626	-0.542406	-0.484653	-0.512492	0.516072	0.639772	-0.4399	-0.189454	0.544423	-0.196437	0.0373192	-0.00960976	-0.495261	-0.038977	0.604877	0.393463	0.0233024	-0.571666	0.244822	-0.0843628	-0.139821	0.295611	0.422525	0.373926	-0.389885	-0.323524	0.598804	-0.547556	-0.0552541	0.571696	-0.218144	-0.0738795	0.362986	0.427459	-0.516365	-0.193937	0.675256	0.425352	-0.234403	-0.364198	0.606539	0.582485	-0.0468809	-0.00990608	-0.172386	-0.386997	-0.39546	-0.30375
TraesCS1A02G143700	0.422053	-0.507423	0.43264	0.45107	0.521481	-0.451549	-0.447989	0.642704	0.527721	-0.427839	0.259565	-0.419849	0.532112	0.492147	-0.25766	-0.506032	-0.335123	-0.113328	0.179494	-0.363321	-0.244644	0.0536834	-0.00337884	-0.388234	-0.0799002	0.159006	0.404704	-0.356245	0.331473	0.266913	-0.428743	0.468161	-0.0521951	-0.195202	-0.164395	0.530377	0.349173	-0.326908	0.18207	-0.140599	0.0703251	-0.514386	-0.480616	0.682488	0.02502	-0.0892521	0.508482	0.332797	0.351357
TraesCS1A02G143800	0.564065	-0.656295	0.571353	0.474842	0.526366	-0.599918	-0.694478	0.530008	0.262179	-0.66314	0.235722	0.206545	-0.0129939	0.576344	0.396423	-0.665633	-0.225525	0.362435	0.66792	-0.0307043	0.0673083	0.337139	-0.197268	-0.478303	-0.263419	0.595965	0.0292638	-0.760297	0.703992	-0.00276547	-0.644207	0.0421113	-0.0958305	-0.377864	-0.371835	0.449603	-0.0409283	-0.555392	-0.426117	0.378094	0.669942	-0.629514	-0.650193	0.122047	0.0422387	-0.0900483	0.303057	0.150268	0.181855
TraesCS1A02G143900	0.0623959	-0.115922	-0.0656719	0.335805	0.153184	-0.130636	-0.0874151	0.0962569	-0.00348137	-0.101713	0.115381	-0.479515	0.277146	0.0436287	-0.743097	-0.0589717	-0.554375	-0.540326	-0.128311	-0.631272	-0.091174	-0.504828	-0.351071	0.198944	0.130353	-0.463572	0.63555	-0.0255415	-0.253051	-0.0412604	0.119147	0.559637	0.485179	-0.311379	-0.269756	0.310197	0.373652	-0.307418	0.0278317	-0.268684	-0.519706	-0.0571785	-0.0283691	0.0266891	-0.393002	-0.0580936	0.365548	0.680028	0.57017
TraesCS1A02G144000	0.319347	-0.286586	0.427647	0.274959	0.577307	-0.230154	-0.257741	0.459011	0.641875	-0.265731	0.619658	-0.566729	0.0733664	0.540743	-0.394521	-0.407694	-0.081871	-0.562562	-0.185032	-0.181661	-0.420272	0.196627	0.444581	-0.438365	-0.329929	-0.03817	0.46077	0.0684678	0.227791	0.678871	-0.435181	0.659064	-0.485677	0.106191	0.279817	0.386788	0.585004	0.0542242	0.124506	-0.758983	-0.119583	-0.409145	-0.416352	0.451997	0.304723	-0.283704	0.696629	0.0773452	0.151132
TraesCS1A02G144700	0.21903	-0.398806	0.385137	0.575184	0.399141	-0.405118	-0.394809	0.326026	0.102413	-0.474594	-0.0469747	0.00180224	0.389435	0.187064	-0.158643	-0.314293	-0.325722	-0.0336792	0.245944	-0.303556	-0.0157724	0.125335	-0.0530787	0.0786341	0.270225	0.0697127	0.184774	-0.508649	0.161586	0.161642	-0.193339	0.257654	0.131277	-0.297395	-0.147524	0.328776	-0.0885662	-0.323583	0.0670658	-0.0110946	0.223168	-0.365069	-0.318672	0.368106	-0.0447487	0.29338	0.24225	0.436391	0.533392
TraesCS1A02G144800	0.499328	-0.657848	0.602275	0.383081	0.616056	-0.47439	-0.561635	0.8015	0.691217	-0.512139	0.408918	-0.419223	0.352634	0.669117	-0.0166017	-0.664208	-0.158268	-0.00633168	0.277821	-0.144019	-0.189664	0.281494	0.145681	-0.612322	-0.264584	0.235419	0.29583	-0.418564	0.50983	0.41376	-0.67775	0.48217	-0.314664	-0.0596407	-0.0500066	0.566073	0.315237	-0.30689	0.0888581	-0.127515	0.186693	-0.702845	-0.604071	0.660051	0.232713	-0.124425	0.581017	0.152663	0.191076
TraesCS1A02G145000	0.465612	-0.662923	0.679032	0.531888	0.572618	-0.579669	-0.61747	0.7519	0.396414	-0.520125	0.158658	-0.231749	0.476965	0.508355	-0.0294054	-0.627997	-0.2407	0.0771348	0.386374	-0.184671	-0.0122867	0.345997	0.0970993	-0.485301	-0.0143116	0.308008	0.308064	-0.533515	0.459841	0.399287	-0.552016	0.372284	-0.168376	-0.128296	-0.0791593	0.62443	0.141529	-0.413064	0.138395	0.0245361	0.370244	-0.693935	-0.609342	0.687744	0.227362	0.207118	0.439834	0.321863	0.352267
TraesCS1A02G145300	0.484776	-0.55789	0.460614	0.594897	0.628084	-0.544068	-0.510887	0.585963	0.617807	-0.538205	0.25416	-0.418165	0.396618	0.535266	-0.392599	-0.534426	-0.458052	-0.328515	0.224407	-0.442732	-0.222935	-0.0551869	-0.11359	-0.234385	-0.0983953	0.0899758	0.52601	-0.424559	0.34153	0.277191	-0.436974	0.576353	-0.0210877	-0.295624	-0.208164	0.563803	0.34153	-0.429449	-0.0123858	-0.264801	-0.019869	-0.567894	-0.496049	0.444422	-0.0737298	-0.081825	0.648782	0.510458	0.539849
TraesCS1A02G145500	-0.211788	0.22681	0.0444404	-0.317669	-0.156313	0.181261	0.20013	-0.27427	-0.193397	0.142502	-0.192306	0.292217	-0.391541	-0.181792	0.455383	0.172903	0.536441	0.25901	-0.0933211	0.499939	0.0893551	0.484462	0.486584	-0.0665207	-0.105867	0.22856	-0.482137	0.150862	0.06575	0.230089	-0.00715026	-0.413748	-0.435175	0.414224	0.40725	-0.393707	-0.325995	0.376894	0.0119534	0.0626055	0.242924	0.0759687	0.158302	-0.144113	0.463018	0.39174	-0.303825	-0.538729	-0.488658
TraesCS1A02G145800	0.508743	-0.42067	0.536099	0.366955	0.450127	-0.528091	-0.510713	0.148167	0.10297	-0.489606	0.238911	0.244514	-0.326558	0.413388	0.306489	-0.4668	-0.0956231	0.0598427	0.546941	0.103494	0.133745	0.38663	-0.0271803	-0.384729	-0.271695	0.629094	0.0241129	-0.46813	0.644266	0.161864	-0.472841	-0.0394645	-0.29076	-0.186155	-0.143706	0.286991	0.0818393	-0.402555	-0.560469	0.155429	0.59098	-0.446843	-0.488766	-0.181773	0.187755	0.250801	0.21069	0.0570869	0.0959238
TraesCS1A02G145900	0.461487	-0.462866	0.488481	0.273532	0.316466	-0.397132	-0.502799	0.29223	0.174134	-0.431317	0.11863	0.329044	-0.0436707	0.370407	0.510707	-0.426938	0.00097446	0.355285	0.694522	0.233191	0.310903	0.399265	-0.136191	-0.28324	-0.145254	0.568656	-0.139295	-0.586116	0.598725	0.0378742	-0.458221	-0.121211	-0.172494	-0.108133	-0.160075	0.304582	-0.185311	-0.4484	-0.418819	0.453829	0.600113	-0.488147	-0.391648	-0.00983904	0.179437	0.0481009	0.0642644	0.0405411	0.0861788
TraesCS1A02G146200	0.310884	-0.253531	0.288347	0.090461	0.289473	-0.282774	-0.266371	0.215838	0.324702	-0.301957	0.224645	0.195123	-0.25266	0.3731	0.419812	-0.317473	0.13723	0.166977	0.254859	0.2594	-0.116523	0.341598	0.13189	-0.351598	-0.280731	0.477139	-0.198952	-0.230026	0.490429	0.113995	-0.413356	-0.106662	-0.470888	-0.047514	0.0197162	0.078011	-0.0332713	-0.0212014	-0.267853	-0.0205061	0.461395	-0.264575	-0.34354	0.0194389	0.152586	-0.207249	0.132802	-0.298599	-0.185425
TraesCS1A02G146400	0.00508937	-0.062336	0.375661	-0.0471526	0.107754	0.009847	-0.0795035	0.0313362	0.00505331	-0.0404	-0.00756534	0.0112945	-0.19382	0.0403431	0.240834	-0.0827652	0.337845	0.0531464	0.0945634	0.345716	0.276011	0.556649	0.473237	-0.248264	-0.0585753	0.140206	-0.137675	-0.0355987	0.155783	0.49229	-0.189192	-0.0648765	-0.368068	0.392086	0.407076	-0.0432806	-0.0930508	0.0836271	0.0475945	-0.00932923	0.179641	-0.246109	-0.0760862	0.106195	0.597602	0.548467	-0.0125257	-0.193219	-0.190907
TraesCS1A02G146600	0.234161	-0.390643	0.155563	0.567676	0.316401	-0.463704	-0.360519	0.260968	0.0309568	-0.442176	-0.165772	-0.152175	0.366513	0.147509	-0.377015	-0.290799	-0.590067	-0.152956	0.186996	-0.570751	-0.162406	-0.282246	-0.395589	0.0604048	0.217129	0.0417057	0.357832	-0.448351	0.0953035	-0.151029	-0.0794074	0.245717	0.372369	-0.547476	-0.449771	0.318422	0.104359	-0.436228	-0.0285708	-0.000308073	0.057803	-0.231281	-0.318851	0.23186	-0.404649	0.196429	0.245363	0.566861	0.564656
TraesCS1A02G146900	0.341757	-0.386014	0.289487	0.232231	0.353464	-0.347612	-0.376728	0.299658	0.100891	-0.342641	0.311777	-0.246057	-0.0988135	0.397001	-0.0529095	-0.43244	-0.2308	-0.129444	0.21397	-0.163781	-0.132018	0.0388225	-0.0941604	-0.454379	-0.364525	0.193558	0.276014	-0.225305	0.359258	0.0999149	-0.411001	0.257384	-0.117853	-0.200907	-0.204153	0.327753	0.35769	-0.30223	-0.296832	-0.0583197	0.131384	-0.35909	-0.420621	0.0335165	-0.00861539	-0.108399	0.343297	0.139314	0.0901365
TraesCS1A02G147000	-0.161693	-0.110346	-0.19171	-0.127838	-0.273578	-0.0337972	-0.0222084	0.0608197	-0.278374	-0.0164394	-0.491584	0.198026	0.178236	-0.188841	0.385829	0.0087416	-0.0456146	0.81203	0.202883	-0.0510788	0.111774	-0.116186	-0.396318	-0.0259475	0.0627315	0.119259	-0.313839	-0.3437	0.00147674	-0.605431	-0.0112793	-0.418342	0.456932	-0.221117	-0.486097	-0.120229	-0.430291	-0.190718	0.0957692	0.835099	0.186648	0.00961343	0.072501	0.00608112	-0.271024	0.300636	-0.357601	-0.0445518	-0.16637
TraesCS1A02G147400	-0.103701	-0.0854468	-0.0676692	0.339572	0.0675153	-0.126905	-0.00881337	0.0268165	-0.010137	-0.179933	-0.324842	-8.923e-05	0.516743	-0.166021	-0.330105	0.0761976	-0.288514	-0.121408	-0.0600907	-0.392396	-0.133732	-0.251518	-0.199198	0.533446	0.423149	-0.276554	0.0671755	-0.229332	-0.22388	-0.0909963	0.174551	0.160862	0.358482	-0.259018	-0.163715	0.0259764	-0.266507	-0.0907846	0.295203	-0.0719464	-0.188021	0.016842	0.0915973	0.261613	-0.333539	0.233966	-0.000629394	0.404882	0.513516
TraesCS1A02G147500	-0.0920616	-0.00362019	-0.187839	0.228248	-0.0240261	-0.0698845	0.0293165	0.0998909	-0.0870798	0.0699918	-0.21249	-0.335506	0.420284	-0.138795	-0.663518	0.062934	-0.492166	-0.350153	-0.191762	-0.568693	-0.143275	-0.540736	-0.328116	0.233127	0.305151	-0.403481	0.476599	0.0705999	-0.366451	-0.168408	0.282637	0.299656	0.515111	-0.29108	-0.262816	0.182895	0.242444	-0.169708	0.232385	-0.166911	-0.390317	0.127818	0.0356287	0.174811	-0.408442	0.0104649	0.137872	0.530953	0.453314
TraesCS1A02G147700	0.605893	-0.756135	0.579985	0.705171	0.69274	-0.736703	-0.748174	0.651521	0.31722	-0.797341	0.323081	-0.0174197	0.253825	0.644714	0.0528171	-0.744922	-0.461682	0.0764975	0.503795	-0.343185	-0.270723	0.182288	-0.201117	-0.418202	-0.146042	0.468077	0.243647	-0.754826	0.628827	0.0718172	-0.645171	0.327593	-0.0728188	-0.569798	-0.42918	0.578229	0.14992	-0.547996	-0.263292	0.0405612	0.550067	-0.638312	-0.768082	0.388746	-0.146955	-0.192924	0.49353	0.341954	0.441574
TraesCS1A02G148000	-0.12288	-0.106719	0.210027	-0.102468	-0.100081	-0.0593886	-0.071794	-0.0383126	-0.209695	-0.12986	-0.401701	0.48955	-0.120311	-0.141008	0.7493	-0.0147036	0.432045	0.726157	0.27741	0.477604	0.299864	0.602275	0.255265	-0.0565491	0.176059	0.366494	-0.652162	-0.356061	0.215304	0.0195262	-0.139148	-0.550829	-0.216861	0.19181	0.146875	-0.252841	-0.699537	0.0885045	0.0719343	0.541789	0.545683	-0.145807	-0.00149597	0.0595833	0.355222	0.679408	-0.410278	-0.392442	-0.321757
TraesCS1A02G148400	-0.220971	0.0733059	-0.308863	0.00158506	-0.299062	0.0236027	0.10181	-0.103722	-0.375937	0.13802	-0.477281	-0.0365402	0.304303	-0.342331	-0.191395	0.178855	-0.320962	0.335757	-0.0225311	-0.393117	0.0864871	-0.417532	-0.471648	0.200481	0.254564	-0.140198	0.102594	-0.119506	-0.303077	-0.541608	0.299661	-0.149106	0.742961	-0.283296	-0.471225	-0.0362332	-0.101554	-0.225707	0.201254	0.540125	-0.152915	0.179537	0.194365	-0.0207894	-0.414751	0.335339	-0.255567	0.333161	0.149262
TraesCS1A02G149100	0.42718	-0.287332	0.465477	0.025107	0.342863	-0.187964	-0.31611	0.332072	0.38602	-0.156217	0.457917	-0.186674	-0.228498	0.485057	0.171171	-0.39516	0.185936	-0.176409	0.279914	0.347404	0.168428	0.391154	0.312528	-0.584097	-0.402247	0.329766	0.159887	0.00219869	0.484348	0.510143	-0.431902	0.187166	-0.612713	0.289552	0.313542	0.295452	0.337636	-0.0917889	-0.291811	-0.21197	0.185589	-0.424662	-0.373252	0.0612451	0.517108	-0.252809	0.355483	-0.158763	-0.160546
TraesCS1A02G149200	-0.391093	0.219221	-0.557124	-0.286754	-0.391474	0.221795	0.287768	-0.293817	-0.378288	0.107786	-0.406455	0.272566	-0.0784222	-0.334432	0.272125	0.257147	-0.00803306	0.566365	-0.214172	-0.134452	-0.360658	-0.329852	-0.339895	0.216903	-0.0995206	-0.0476529	-0.450255	-0.0280589	-0.214566	-0.761233	0.156199	-0.454044	0.405438	-0.334232	-0.48724	-0.465094	-0.357404	0.170605	0.0506942	0.440946	0.03082	0.405598	0.258301	-0.237433	-0.516151	-0.0425843	-0.426413	-0.284597	-0.318087
TraesCS1A02G149300	-0.161484	0.316572	-0.298916	-0.275274	-0.360845	0.228597	0.294009	-0.152975	-0.104443	0.450032	-0.078503	-0.095426	0.0744479	-0.250454	-0.1546	0.304177	0.0550699	0.038902	-0.165866	0.0625295	0.211972	-0.243844	-0.0669133	0.0735269	0.247638	-0.136805	0.109795	0.374368	-0.295931	-0.151104	0.404635	-0.0821504	0.176284	0.190823	0.0977031	-0.0317624	0.160625	0.127967	0.140901	0.104235	-0.241384	0.30124	0.309204	-0.0898654	-0.0502398	-0.165719	-0.191776	0.00197335	-0.091124
TraesCS1A02G149600	-0.313873	0.499355	-0.322736	-0.420641	-0.507711	0.400748	0.419192	-0.443204	-0.364346	0.591311	-0.19395	0.120888	-0.215398	-0.452704	-0.00539511	0.485261	0.233749	0.0334487	-0.137059	0.275222	0.46692	-0.115816	-0.00523761	0.236423	0.207604	-0.191815	-0.0638172	0.454988	-0.383693	-0.120112	0.502444	-0.272548	0.168887	0.349571	0.228434	-0.253568	-0.0374704	0.178668	0.029191	0.195333	-0.221894	0.421768	0.482451	-0.389149	0.100177	0.175991	-0.399945	-0.0926798	-0.204544
TraesCS1A02G149700	-0.395598	0.499108	-0.279722	-0.401091	-0.544807	0.412108	0.436791	-0.436002	-0.457015	0.602896	-0.454263	0.171597	-0.0992956	-0.558801	0.0106649	0.523891	0.278503	0.0732351	-0.169934	0.300067	0.508608	-0.0121059	0.100696	0.270649	0.354789	-0.166349	-0.122588	0.434708	-0.419791	-0.0442267	0.559717	-0.39028	0.151604	0.401602	0.304046	-0.304747	-0.193726	0.235224	0.211273	0.207077	-0.173107	0.401358	0.499066	-0.218604	0.186735	0.484564	-0.489997	-0.11532	-0.23658
TraesCS1A02G149800	0.155	-0.125524	0.268669	-0.0914009	0.038796	-0.114296	-0.17613	-0.0538224	-0.102159	-0.140645	-0.0145385	0.384386	-0.483402	0.112332	0.646614	-0.150682	0.335682	0.422289	0.365672	0.500318	0.296055	0.527481	0.197699	-0.319818	-0.119468	0.550703	-0.383854	-0.218708	0.429958	0.106519	-0.237498	-0.413088	-0.397419	0.151194	0.15036	-0.0918585	-0.287675	-0.0235516	-0.362931	0.336654	0.55531	-0.196789	-0.166901	-0.242564	0.377515	0.196712	-0.175212	-0.37956	-0.356446
TraesCS1A02G150100	0.632951	-0.433661	0.383516	0.443309	0.548559	-0.448819	-0.493441	0.444889	0.50469	-0.362865	0.768788	-0.460417	-0.0098291	0.659093	-0.401567	-0.534431	-0.480551	-0.47449	0.271118	-0.364889	-0.0511324	-0.123922	-0.228878	-0.477206	-0.279718	0.120403	0.73168	-0.207451	0.385912	0.206718	-0.395549	0.658309	-0.00881743	-0.286621	-0.229249	0.710557	0.74124	-0.512063	-0.39011	-0.282709	-0.0394559	-0.459004	-0.517788	0.0281955	-0.103723	-0.576305	0.713352	0.490421	0.407348
TraesCS1A02G150200	-0.212493	0.222982	-0.271422	-0.0864557	-0.154658	0.33982	0.220829	-0.18217	-0.0112563	0.179236	0.0917423	-0.0564722	0.0631005	-0.161607	-0.284626	0.24143	-0.0843143	-0.319306	-0.240663	-0.1492	-0.0187557	-0.297595	-0.132516	0.394202	0.0789406	-0.483781	0.110042	0.201538	-0.373646	-0.11913	0.235763	0.191258	0.270013	-0.0224928	-0.0210851	-0.10553	0.0499558	0.0683796	0.0540953	-0.192528	-0.42906	0.231161	0.273474	-0.157702	-0.217251	-0.222168	0.0246284	0.166878	0.139148
TraesCS1A02G150500	-0.0781059	-0.057513	0.0901026	0.0618683	-0.09084	-0.0703662	-0.108654	-0.187673	-0.409418	-0.177267	-0.379656	0.604758	-0.190371	-0.183496	0.522721	0.0109662	0.100348	0.511517	0.335572	0.202209	0.263738	0.280837	-0.113209	0.154002	0.0783917	0.287753	-0.44937	-0.400918	0.148364	-0.249373	-0.0436119	-0.485531	0.126936	-0.139607	-0.185542	-0.19861	-0.54135	-0.14249	-0.219897	0.556165	0.501527	-0.026434	0.000757435	-0.223957	0.0160546	0.530101	-0.381185	-0.102197	-0.0655454
TraesCS1A02G150600	-0.771932	0.806897	-0.861806	-0.685703	-0.839863	0.726269	0.819627	-0.70587	-0.528961	0.753019	-0.46606	0.232699	-0.146473	-0.779549	0.0113862	0.827392	0.301078	0.192087	-0.591274	0.132846	0.0248655	-0.416594	-0.0772486	0.612489	0.302794	-0.532042	-0.415392	0.633074	-0.77571	-0.55312	0.760689	-0.477243	0.399611	0.20055	0.0679648	-0.704518	-0.306952	0.562646	0.298247	0.162979	-0.456477	0.865447	0.818186	-0.420393	-0.295519	-0.00826432	-0.667676	-0.349907	-0.410547
TraesCS1A02G150900	0.689496	-0.661019	0.618246	0.50852	0.732116	-0.563069	-0.638552	0.813796	0.758685	-0.543748	0.73776	-0.495079	0.273234	0.824358	-0.222325	-0.733266	-0.342538	-0.292262	0.320681	-0.260005	-0.201121	0.139335	0.0203481	-0.640887	-0.3055	0.240997	0.562785	-0.36272	0.558403	0.429208	-0.667099	0.70399	-0.301217	-0.189843	-0.0978068	0.755497	0.60776	-0.427929	-0.135001	-0.320431	0.148006	-0.6906	-0.70019	0.51099	0.115283	-0.507987	0.784827	0.329031	0.367773
TraesCS1A02G151000	0.237756	-0.431098	0.112153	0.320791	0.201546	-0.372597	-0.322213	0.487596	0.266315	-0.321188	-0.169582	-0.15956	0.627401	0.211989	-0.083054	-0.324117	-0.372052	0.250521	0.240673	-0.357872	-0.202483	-0.212749	-0.343271	-0.138162	0.116429	0.170355	0.139739	-0.410409	0.190208	-0.248933	-0.195268	0.116142	0.249751	-0.381566	-0.443899	0.326611	0.0434185	-0.346313	0.169815	0.262762	0.12215	-0.262774	-0.291067	0.501926	-0.301893	-0.088472	0.131616	0.282405	0.300138
TraesCS1A02G151100	0.203257	-0.233164	0.47154	0.195164	0.372683	-0.223984	-0.274812	0.284015	0.282871	-0.292041	0.231134	-0.00258691	-0.0461434	0.307153	0.149078	-0.305233	0.139769	-0.023232	0.129819	0.15956	-0.00274001	0.49218	0.412843	-0.300841	-0.142719	0.217703	-0.0142424	-0.196153	0.310802	0.501471	-0.37102	0.160015	-0.420114	0.14801	0.276768	0.149748	0.0447136	0.00354645	0.0120452	-0.206064	0.316664	-0.365123	-0.318509	0.274594	0.431284	0.147807	0.23819	-0.0970794	-0.00134634
TraesCS1A02G151200	-0.362739	0.21282	-0.25857	-0.0880912	-0.139594	0.256022	0.297799	-0.122645	-0.12349	0.202685	-0.117493	-0.297552	0.236273	-0.262138	-0.436313	0.255295	-0.0314238	-0.37297	-0.486424	-0.257869	-0.241688	-0.250698	0.107931	0.332925	0.0830991	-0.606451	0.137625	0.291612	-0.48763	0.0698036	0.234359	0.247865	0.173742	0.0963427	0.111906	-0.147244	0.0167903	0.251151	0.410204	-0.387287	-0.544007	0.210191	0.27622	0.13975	-0.116174	0.112621	0.0377995	0.124054	0.104786
TraesCS1A02G151400	0.45332	-0.484288	0.368856	0.552429	0.466319	-0.526694	-0.516814	0.369768	0.284927	-0.591002	0.253757	0.151646	0.159455	0.428909	0.0855535	-0.452901	-0.359616	0.0669634	0.465644	-0.229439	-0.0530146	0.075848	-0.286358	-0.0829099	0.0780099	0.292479	0.101547	-0.619039	0.425099	-0.0607803	-0.360701	0.200837	0.0690491	-0.474786	-0.355779	0.39097	0.00234056	-0.451489	-0.279791	0.114569	0.394821	-0.383089	-0.462396	0.136242	-0.217556	-0.224007	0.288696	0.312556	0.442455
TraesCS1A02G151500	-0.442476	0.313688	-0.335742	-0.273446	-0.312431	0.393583	0.408842	-0.0999959	0.00415013	0.351018	-0.211921	-0.144669	0.270717	-0.343102	-0.154434	0.367429	0.192471	0.0936958	-0.489256	-0.00992284	-0.141567	-0.125553	0.226916	0.28523	0.348348	-0.412736	-0.148955	0.327555	-0.486397	-0.00818062	0.344232	-0.0180116	0.112688	0.225302	0.244122	-0.276717	-0.171067	0.436817	0.595154	-0.127535	-0.351826	0.321214	0.370563	0.274454	0.00494649	0.0316868	-0.185231	-0.155756	-0.117437
TraesCS1A02G151600	0.270184	-0.01762	0.0440581	0.20164	0.243786	-0.168598	-0.0958764	0.149287	0.257959	-0.0105389	0.480137	-0.447644	0.0325303	0.272862	-0.558262	-0.155808	-0.342262	-0.518399	-0.146825	-0.346738	-0.24518	-0.274357	-0.034975	-0.236205	-0.123614	-0.0364971	0.601451	0.217582	0.0168866	0.161456	-0.00693234	0.487927	-0.000644075	-0.139817	-0.0308183	0.352212	0.764189	-0.0988838	-0.0950859	-0.471212	-0.195955	-0.0181673	-0.203807	0.0554403	-0.119061	-0.522277	0.41829	0.283961	0.257906
TraesCS1A02G151700	0.259007	-0.299185	0.151015	0.237103	0.0836157	-0.299433	-0.339049	0.14804	-0.182254	-0.22481	-0.209772	0.185289	0.0413658	0.0940636	0.1373	-0.241758	-0.311669	0.24648	0.490838	-0.145107	0.226339	-0.0807813	-0.463032	-0.139483	-0.0777318	0.355167	0.0949247	-0.427232	0.274803	-0.331206	-0.145325	-0.167857	0.31531	-0.356292	-0.471089	0.225724	-0.0399621	-0.520262	-0.331829	0.524179	0.340849	-0.213139	-0.243336	-0.105899	-0.185452	0.217508	-0.0504082	0.282926	0.166781
TraesCS1A02G152000	0.214227	-0.361338	0.539667	0.115384	0.327646	-0.207847	-0.325961	0.419345	0.269413	-0.234097	0.0998933	-0.0503659	0.0695109	0.314877	0.226089	-0.366635	0.197074	0.0717986	0.238328	0.238208	0.134048	0.527393	0.369112	-0.414321	-0.232173	0.230219	-0.011463	-0.224556	0.359443	0.504155	-0.463125	0.103358	-0.434319	0.276801	0.254652	0.217641	-0.0215238	-0.0926943	0.0694394	-0.00462536	0.274979	-0.509144	-0.335073	0.38579	0.537613	0.310433	0.221821	-0.0959535	-0.0894316
TraesCS1A02G152200	0.766315	-0.704105	0.810176	0.522566	0.724945	-0.671981	-0.750367	0.585399	0.526561	-0.641985	0.571727	-0.132822	-0.130104	0.7702	0.136811	-0.757133	-0.177127	-0.166953	0.636127	0.0668093	0.155192	0.451286	0.0555042	-0.659848	-0.309913	0.552037	0.33881	-0.523117	0.782967	0.490915	-0.704267	0.37701	-0.471687	-0.113058	-0.0119903	0.660267	0.359605	-0.531777	-0.489751	-0.0863749	0.469231	-0.775282	-0.746537	0.140988	0.333094	-0.137188	0.574564	0.211471	0.261441
TraesCS1A02G152300	0.45517	-0.568138	0.595965	0.435995	0.471531	-0.484728	-0.52983	0.575897	0.391659	-0.462184	0.0792518	-0.107429	0.369175	0.431187	0.0799077	-0.505112	-0.130178	0.0577085	0.449864	-0.0191056	0.121054	0.34748	0.0714805	-0.360825	0.039921	0.369611	0.173921	-0.485265	0.475429	0.368765	-0.437532	0.200866	-0.229984	-0.0535769	0.00874611	0.471748	0.0209371	-0.365177	0.0256331	0.0658634	0.338828	-0.601079	-0.483824	0.539555	0.252268	0.225361	0.31452	0.227156	0.269336
TraesCS1A02G152500	-0.239077	0.168455	0.198282	-0.364439	-0.140077	0.273559	0.19335	-0.17765	-0.0620609	0.161255	-0.137085	0.22259	-0.251122	-0.170502	0.557186	0.16984	0.77168	0.285651	-0.0788295	0.733656	0.255672	0.75368	0.786958	-0.0817231	0.0805229	0.13629	-0.582224	0.167935	0.0499124	0.570937	-0.0210173	-0.347589	-0.670486	0.71572	0.771218	-0.38327	-0.463545	0.515101	0.252167	-0.0442496	0.227004	-0.0334621	0.178951	0.109837	0.779031	0.46146	-0.317318	-0.63555	-0.518488
TraesCS1A02G152900	0.182225	-0.135089	0.521315	0.000205602	0.209656	-0.122315	-0.212857	0.042698	0.07782	-0.197733	0.116816	0.39421	-0.379848	0.1915	0.647856	-0.197108	0.493106	0.298707	0.315232	0.606429	0.281203	0.851605	0.549936	-0.324231	-0.13849	0.557046	-0.397847	-0.22035	0.467852	0.501288	-0.359871	-0.269408	-0.65389	0.356613	0.450543	-0.0395932	-0.30525	0.0972004	-0.163642	0.0941465	0.635909	-0.33618	-0.225472	0.0239637	0.68196	0.374864	-0.0579557	-0.418728	-0.318253
TraesCS1A02G153100	0.614873	-0.459333	0.459801	0.653751	0.681002	-0.542003	-0.541696	0.364756	0.386852	-0.546781	0.661604	-0.267654	0.0402771	0.611259	-0.447535	-0.529249	-0.525036	-0.630936	0.298051	-0.418611	-0.138693	-0.0753391	-0.185401	-0.184838	-0.238079	0.0917178	0.655606	-0.351898	0.394987	0.288947	-0.410268	0.682627	-0.0600025	-0.377086	-0.203193	0.627191	0.540049	-0.511764	-0.457774	-0.428613	0.0319153	-0.487586	-0.522294	0.0240546	-0.131358	-0.389913	0.743704	0.596425	0.622511
TraesCS1A02G153300	0.0883235	-0.0178982	-0.230265	0.279454	0.0683842	-0.0623411	-0.0672291	0.0841811	0.0284508	-0.0640228	0.132455	-0.266371	0.237589	0.0628214	-0.57907	-0.0424774	-0.628318	-0.329419	-0.125396	-0.645405	-0.291768	-0.611378	-0.508899	0.132431	0.0733962	-0.224814	0.529255	-0.0195539	-0.195688	-0.35855	0.139149	0.378169	0.552468	-0.572536	-0.489503	0.253179	0.410081	-0.276781	-0.0414709	-0.168983	-0.26546	0.126552	-0.0819732	-0.0260502	-0.63252	-0.431352	0.265079	0.534394	0.427711
TraesCS1A02G153600	-0.270298	0.463626	-0.557808	-0.243512	-0.389762	0.391755	0.404766	-0.450657	-0.279565	0.427692	-0.111616	-0.0393765	-0.156674	-0.354732	-0.360735	0.424894	-0.160973	-0.299972	-0.352272	-0.185007	-0.0849931	-0.558588	-0.285128	0.347123	0.0746219	-0.313267	0.14928	0.47718	-0.438326	-0.390366	0.496833	-0.0681579	0.373833	-0.130338	-0.13824	-0.239044	0.215067	0.146693	-0.0635517	-0.146536	-0.422555	0.560312	0.374699	-0.411958	-0.40077	-0.251914	-0.181236	0.0738924	-0.0274927
TraesCS1A02G153800	0.505235	-0.416826	0.407017	0.527536	0.467409	-0.512034	-0.513455	0.259119	0.072196	-0.49236	0.306235	0.12448	-0.0720082	0.416996	-0.0386508	-0.453886	-0.387624	-0.158353	0.442994	-0.207621	0.000824988	0.0724412	-0.246601	-0.186107	-0.134526	0.369709	0.278011	-0.436674	0.457463	0.035917	-0.350767	0.208818	-0.0255498	-0.416047	-0.303793	0.443721	0.222934	-0.491631	-0.501763	0.0109016	0.423608	-0.360626	-0.491337	-0.0551186	-0.117751	-0.129382	0.32962	0.348816	0.394818
TraesCS1A02G153900	-0.415992	0.267432	-0.151082	-0.343075	-0.277346	0.245318	0.326169	-0.308407	-0.31358	0.289544	-0.344337	-0.0118009	-0.182756	-0.361718	0.0816957	0.283909	0.330715	0.0926764	-0.318337	0.168411	-0.0011051	0.149423	0.316489	0.0511441	-0.0372155	-0.187698	-0.249999	0.272746	-0.264677	0.088703	0.157446	-0.251993	-0.0613028	0.343794	0.241206	-0.385894	-0.195373	0.341411	0.260054	0.0218185	-0.160389	0.186428	0.286938	-0.0876798	0.245463	0.564761	-0.285956	-0.301251	-0.352379
TraesCS1A02G154100	-0.032814	0.0384567	0.251221	-0.151823	-0.0143343	0.111564	-0.00484695	-0.0656747	-0.0160165	0.000952317	0.0170356	0.195532	-0.265223	-0.00673569	0.464678	0.0109396	0.466648	0.253713	0.103486	0.520539	0.281181	0.601127	0.484322	-0.166071	0.0777067	0.236333	-0.359859	-0.0217267	0.154599	0.368998	-0.0884403	-0.22533	-0.435156	0.369948	0.463303	-0.1571	-0.259586	0.212843	0.00831214	0.0585666	0.312499	-0.104604	0.00065667	0.0173861	0.53924	0.289391	-0.162832	-0.368347	-0.306993
TraesCS1A02G154200	-0.261368	0.287147	0.0741362	-0.397771	-0.0950739	0.344097	0.298632	-0.151357	0.0192624	0.320611	0.220558	-0.249906	-0.336826	-0.0790886	0.0450829	0.181723	0.57797	-0.161833	-0.421044	0.429144	0.0443059	0.445034	0.787919	-0.207786	-0.0943472	-0.219213	-0.122829	0.496427	-0.167044	0.621868	0.0342948	0.0571633	-0.555099	0.697987	0.743489	-0.233862	0.0989929	0.551073	0.258609	-0.420334	-0.209253	0.0565676	0.192827	0.0456631	0.681436	0.165831	0.0144031	-0.458383	-0.444325
TraesCS1A02G154300	-0.167576	0.021293	0.317605	-0.190396	-0.054454	0.118123	0.0334849	-0.127322	-0.240863	0.0356635	-0.253116	0.245771	-0.222136	-0.164143	0.473924	0.0564788	0.564636	0.214267	0.0751274	0.558313	0.318044	0.707859	0.600476	-0.0960114	0.0176601	0.174868	-0.450618	-0.00696128	0.0986085	0.493639	-0.102691	-0.328019	-0.481783	0.534556	0.546714	-0.265926	-0.435597	0.252974	0.126308	0.085251	0.291128	-0.142521	0.0540684	0.0765167	0.710369	0.777858	-0.281742	-0.405118	-0.353761
TraesCS1A02G154400	0.65903	-0.732847	0.621823	0.757375	0.864318	-0.710628	-0.714873	0.704052	0.562724	-0.767264	0.558355	-0.503513	0.258533	0.777177	-0.432486	-0.777438	-0.576672	-0.480325	0.270619	-0.552979	-0.398992	0.024384	-0.0847316	-0.461395	-0.344706	0.159672	0.670784	-0.529755	0.522693	0.390197	-0.676127	0.775321	-0.144909	-0.447007	-0.277927	0.711832	0.549566	-0.527865	-0.207087	-0.447809	0.0973536	-0.730539	-0.764378	0.427195	-0.0828535	-0.273098	0.871676	0.557377	0.584229
TraesCS1A02G154500	0.448002	-0.698018	0.612104	0.501672	0.577039	-0.564044	-0.632923	0.736155	0.336486	-0.58296	0.186941	-0.199412	0.35749	0.544269	0.0405318	-0.665905	-0.262291	0.107009	0.401348	-0.209517	-0.108351	0.281248	-0.00415846	-0.500383	-0.164285	0.282796	0.245212	-0.588717	0.493127	0.26287	-0.630999	0.342365	-0.130389	-0.224821	-0.212795	0.550858	0.10838	-0.437224	-0.00102609	0.070175	0.3547	-0.691673	-0.633507	0.549775	0.120836	0.0935082	0.450337	0.269534	0.297511
TraesCS1A02G154600	0.496318	-0.420285	0.598106	0.247828	0.472641	-0.351438	-0.461176	0.319465	0.34336	-0.442594	0.464221	0.0585641	-0.174342	0.526728	0.351863	-0.474122	0.153669	0.00480973	0.439863	0.317584	0.136341	0.583271	0.299533	-0.455293	-0.212486	0.493487	-0.0236207	-0.348098	0.616859	0.501904	-0.516396	0.142236	-0.591962	0.116279	0.247685	0.298983	0.045941	-0.169555	-0.32763	-0.0992274	0.458579	-0.535726	-0.465989	0.109517	0.453009	-0.159253	0.308849	-0.10938	-0.0119208
TraesCS1A02G154700	-0.0749508	-0.0532132	0.230171	-0.0898984	-0.0479176	-0.00599678	-0.0288622	-0.104617	-0.209547	0.00173073	-0.393552	0.235463	-0.145188	-0.156231	0.364006	0.0173058	0.325597	0.238739	0.18079	0.367176	0.279568	0.432132	0.271306	-0.0584025	-0.0340699	0.256008	-0.316821	-0.0972756	0.142675	0.233357	-0.0758351	-0.361253	-0.254823	0.311913	0.253439	-0.193193	-0.363345	0.0471328	0.0208419	0.235977	0.268855	-0.141458	0.0162889	-0.00129474	0.446811	0.718748	-0.272788	-0.223973	-0.221832
TraesCS1A02G155000	-0.552886	0.639106	-0.444851	-0.598467	-0.679104	0.59667	0.589644	-0.650194	-0.512406	0.632725	-0.386217	0.493516	-0.361164	-0.643498	0.349624	0.663174	0.498807	0.278332	-0.197375	0.491959	0.451159	0.0519242	0.0934682	0.461335	0.220476	-0.227828	-0.526742	0.433147	-0.452356	-0.2564	0.533678	-0.58257	0.114617	0.417285	0.267477	-0.575725	-0.450475	0.391717	0.0507512	0.345176	-0.100078	0.570667	0.664145	-0.505731	0.133949	0.318114	-0.69205	-0.400888	-0.431377
TraesCS1A02G155200	-0.856846	0.937564	-0.835824	-0.790729	-0.883721	0.868138	0.945204	-0.799646	-0.517114	0.912893	-0.433188	0.10254	-0.176586	-0.859307	-0.0705312	0.942577	0.476103	0.060778	-0.730854	0.265422	0.117465	-0.297295	0.186902	0.633837	0.348541	-0.644239	-0.382533	0.835336	-0.881087	-0.273949	0.854589	-0.416165	0.249428	0.491322	0.385551	-0.763199	-0.29297	0.737561	0.462062	-0.0191823	-0.612522	0.89111	0.938622	-0.385261	-0.0433599	0.109329	-0.666708	-0.414266	-0.47299
TraesCS1A02G155500	0.0207645	-0.00389923	-0.150761	0.306784	-0.0390669	-0.119071	-0.0764555	-0.110588	-0.292986	-0.0721081	-0.167684	0.0561306	0.148029	-0.142945	-0.381478	0.0520388	-0.533589	-0.17828	0.0940483	-0.483655	0.0783483	-0.446417	-0.543948	0.312639	0.292292	-0.146825	0.322188	-0.171116	-0.192692	-0.395216	0.257345	0.0851013	0.640941	-0.495047	-0.46009	0.146518	0.0856363	-0.375707	-0.153197	0.149613	-0.0944731	0.133209	0.0101701	-0.188207	-0.51194	0.0783426	-0.00935575	0.55761	0.463828
TraesCS1A02G155600	0.224613	-0.113501	0.284908	-0.0661439	0.101556	-0.0552622	-0.18236	-0.0781897	0.0381312	-0.157305	0.131108	0.396283	-0.403609	0.174926	0.56649	-0.145358	0.319717	0.191576	0.425265	0.508255	0.328876	0.456549	0.138198	-0.14917	-0.301714	0.415005	-0.317395	-0.195458	0.433032	0.169895	-0.283171	-0.25478	-0.406579	0.186177	0.170141	-0.056946	-0.24932	-0.0856617	-0.456018	0.206459	0.400047	-0.22067	-0.115725	-0.328522	0.371702	0.0176687	-0.0730338	-0.277627	-0.23261
TraesCS1A02G155900	-0.127702	0.122791	0.163343	-0.0291841	-0.101656	0.094045	0.0422755	-0.127335	-0.217977	0.123257	-0.144125	0.284498	-0.0840277	-0.195543	0.159968	0.135334	0.219205	0.0775519	0.0724315	0.267483	0.401777	0.334321	0.228304	0.148886	0.232424	-0.00343785	-0.133339	0.00421522	-0.0893155	0.209092	0.115791	-0.162073	-0.0570604	0.252314	0.280371	-0.0516315	-0.243645	0.0501306	0.0495996	0.128614	0.161275	0.000815354	0.124186	-0.0720064	0.325759	0.499815	-0.183206	-0.0124751	-0.00962923
TraesCS1A02G156000	0.000139604	0.0152639	0.371619	-0.271938	0.0436867	0.0990131	-0.0131157	0.0295904	0.065367	0.0592709	0.137239	0.258212	-0.414823	0.105603	0.593486	-0.0625492	0.647282	0.235442	0.110116	0.689735	0.31606	0.777175	0.649376	-0.339537	-0.239387	0.281016	-0.400865	0.0517815	0.283729	0.520627	-0.292012	-0.255083	-0.674694	0.590825	0.56954	-0.134752	-0.256313	0.264424	-0.0380599	0.040097	0.364533	-0.224562	-0.0485988	0.00510075	0.780931	0.342155	-0.0700804	-0.548136	-0.506256
TraesCS1A02G156100	-0.229874	0.304141	-0.189656	-0.39694	-0.220436	0.325436	0.248886	-0.355457	-0.247459	0.206452	0.155489	0.28405	-0.522118	-0.124932	0.337921	0.201269	0.332043	0.105725	-0.126227	0.288401	0.0216327	0.129529	0.0989711	0.0261155	-0.479739	-0.0801545	-0.324224	0.190667	-0.059165	-0.138072	-0.0476175	-0.230877	-0.092109	0.177126	0.0450843	-0.350399	-0.154777	0.213297	-0.252379	0.102231	-0.00905	0.195704	0.229331	-0.479418	0.102764	-0.076387	-0.182904	-0.384196	-0.452757
TraesCS1A02G156300	0.36063	-0.229806	0.309689	0.212811	0.172306	-0.299278	-0.337819	-0.00723415	-0.105	-0.311279	-0.0388185	0.463352	-0.27845	0.179177	0.469758	-0.234768	0.00534887	0.292221	0.586795	0.261391	0.340159	0.312164	-0.145802	-0.164716	-0.0444737	0.643806	-0.195875	-0.431493	0.516547	-0.063034	-0.20903	-0.333399	-0.147737	-0.155296	-0.132133	0.0811972	-0.221385	-0.323715	-0.517295	0.398594	0.613559	-0.237522	-0.261869	-0.214442	0.102372	0.17211	-0.0996439	-0.0339686	-0.00469801
TraesCS1A02G156400	0.420835	-0.280014	0.306774	0.345277	0.537948	-0.290219	-0.348988	0.234432	0.371914	-0.382901	0.770785	-0.265694	-0.242371	0.56651	-0.295712	-0.422978	-0.311894	-0.519382	0.0689748	-0.299473	-0.263482	-0.010453	-0.0425705	-0.28815	-0.513715	-0.00667413	0.485767	-0.152176	0.311105	0.242336	-0.453344	0.590445	-0.138531	-0.24251	-0.154544	0.405869	0.529222	-0.283958	-0.424213	-0.439627	-0.0444121	-0.356834	-0.404067	-0.135219	-0.0576715	-0.448533	0.685141	0.283906	0.253969
TraesCS1A02G156500	-0.624483	0.708664	-0.490395	-0.636999	-0.625303	0.667982	0.715584	-0.629392	-0.356423	0.67449	-0.450606	0.276619	-0.177698	-0.663765	0.167358	0.716738	0.600396	0.0669508	-0.513695	0.474989	0.0624171	0.0705431	0.432064	0.449929	0.247649	-0.224391	-0.529073	0.674953	-0.50884	0.0251568	0.582579	-0.517254	-0.192387	0.553	0.550339	-0.691193	-0.365286	0.731043	0.366648	-0.116521	-0.22131	0.647025	0.671686	-0.162586	0.247458	0.263978	-0.625792	-0.57593	-0.511002
TraesCS1A02G156600	0.531933	-0.402955	0.504444	0.460055	0.696478	-0.418657	-0.466589	0.410783	0.502233	-0.471965	0.795437	-0.45951	-0.152809	0.68542	-0.383691	-0.557549	-0.314263	-0.625169	0.0853044	-0.289657	-0.282927	0.117303	0.139932	-0.476181	-0.436938	0.0767092	0.609099	-0.169476	0.401413	0.511529	-0.530809	0.714503	-0.325392	-0.167925	0.0124884	0.529373	0.664366	-0.277787	-0.332126	-0.612067	-0.000958109	-0.513872	-0.559701	0.107046	0.116561	-0.391265	0.819347	0.315913	0.312851
TraesCS1A02G157100	-0.00442706	-0.200535	-0.136684	0.184838	0.274527	-0.118896	-0.0698483	0.341016	0.335366	-0.251136	0.16123	-0.445995	0.359882	0.243985	-0.399507	-0.234223	-0.388612	-0.17484	-0.378235	-0.640325	-0.922499	-0.392591	-0.131785	-0.13003	-0.356976	-0.224118	0.231652	-0.0533132	-0.0537867	-0.182904	-0.288508	0.413716	0.158039	-0.456339	-0.435988	0.104299	0.329641	0.0343083	0.268238	-0.373055	-0.230132	-0.0419413	-0.237613	0.409316	-0.458106	-0.358183	0.394183	0.10302	0.133926
TraesCS1A02G157500	-0.122391	0.218889	0.0463704	-0.282688	-0.0966111	0.235853	0.23324	-0.0457359	0.1374	0.364328	0.0409217	-0.298105	-0.0445931	-0.0884515	-0.181777	0.170856	0.321358	-0.34325	-0.25937	0.278266	0.13077	0.142449	0.456893	-0.0918681	-0.0257529	-0.194028	0.110942	0.515215	-0.177997	0.496554	0.131322	0.122714	-0.378355	0.574952	0.569926	-0.0648097	0.246971	0.318106	0.252534	-0.385919	-0.307051	0.0676556	0.170308	0.088588	0.482783	0.078668	0.0199285	-0.18783	-0.191417
TraesCS1A02G157600	-0.113563	0.210398	-0.0442342	-0.31069	0.022671	0.278344	0.22109	0.0166289	0.276721	0.258024	0.402871	-0.388351	-0.24359	0.122159	-0.216331	0.0550586	0.239943	-0.408878	-0.438668	0.0996713	-0.213322	0.0482983	0.411337	-0.232121	-0.452802	-0.321824	0.186482	0.492561	-0.135039	0.38163	-0.103182	0.297463	-0.351633	0.385899	0.366105	-0.0444451	0.378376	0.344044	0.11955	-0.540919	-0.40078	0.0293426	0.0860991	-0.00795165	0.288435	-0.259457	0.296905	-0.233118	-0.307897
TraesCS1A02G157700	0.023969	-0.0784148	0.0453533	0.305938	0.0443006	-0.198757	-0.0987057	0.156067	-0.0957975	-0.0414474	-0.154493	-0.0965455	0.394441	-0.0701587	-0.33413	-0.0159624	-0.31359	-0.0428586	0.0111527	-0.301873	0.0870332	-0.161101	-0.154343	0.141129	0.448884	-0.107574	0.308603	-0.130219	-0.154279	-0.0293695	0.186179	0.168492	0.319511	-0.184385	-0.10902	0.254826	0.0303366	-0.173575	0.225126	0.0176714	-0.0258677	-0.0468537	-0.0425993	0.275628	-0.201688	0.14712	0.0670525	0.431316	0.404369
TraesCS1A02G157800	-0.442664	0.374897	-0.318222	-0.314833	-0.333204	0.373006	0.391734	-0.247098	-0.181328	0.371561	-0.16259	-0.0170925	0.000605056	-0.360974	-0.125232	0.369527	0.182366	0.0157722	-0.415373	0.019903	-0.00688961	-0.0877907	0.176823	0.241322	0.129056	-0.388235	-0.101	0.340367	-0.447048	-0.0515697	0.315421	-0.0692192	0.157418	0.224369	0.179344	-0.294808	-0.0827978	0.332024	0.340338	-0.0627292	-0.293139	0.33113	0.372119	-0.0298905	0.0464166	0.173756	-0.2059	-0.1307	-0.179558
TraesCS1A02G157900	0.638539	-0.538673	0.3075	0.671344	0.563707	-0.58918	-0.580659	0.512632	0.402004	-0.499679	0.449349	-0.294814	0.329008	0.569628	-0.498628	-0.553665	-0.787926	-0.415134	0.396852	-0.661416	-0.16902	-0.39229	-0.596703	-0.203448	-0.158772	0.126098	0.737153	-0.448988	0.346996	-0.126297	-0.348211	0.598989	0.338389	-0.650848	-0.617289	0.750514	0.590548	-0.736994	-0.376666	-0.0916341	0.0324048	-0.420316	-0.546068	0.115802	-0.462244	-0.477387	0.645876	0.754146	0.707566
TraesCS1A02G158300	0.389282	-0.406489	0.142803	0.552656	0.3124	-0.448845	-0.425091	0.383817	0.118904	-0.317221	0.0502463	-0.323878	0.445192	0.256331	-0.545023	-0.350727	-0.763014	-0.182721	0.295125	-0.685289	-0.0190499	-0.467516	-0.61416	-0.0743414	0.0494502	0.0220074	0.685077	-0.386264	0.111128	-0.225459	-0.0988027	0.430484	0.58537	-0.575099	-0.591186	0.579217	0.405923	-0.671435	-0.12145	0.140743	-0.0712928	-0.286958	-0.346705	0.169951	-0.458523	-0.104665	0.372584	0.792598	0.656705
TraesCS1A02G158400	0.0411937	0.00860507	-0.237964	0.101746	-0.0524265	-0.0719559	-0.0360684	-0.202593	-0.197084	-0.110993	-0.151334	0.274299	-0.127792	-0.0538387	0.0119913	0.0257785	-0.320799	0.0388927	0.161187	-0.242323	-0.115043	-0.383097	-0.552306	0.219306	-0.124593	0.082919	-0.0231009	-0.19297	0.0389555	-0.563237	0.05812	-0.183397	0.379907	-0.476195	-0.53946	-0.0959067	-0.0711633	-0.254814	-0.387689	0.242364	0.0737252	0.153802	0.00983216	-0.402046	-0.518819	-0.131872	-0.0840957	0.157555	0.112092
TraesCS1A02G158500	-0.498628	0.242843	-0.405395	-0.149759	-0.211218	0.270923	0.368973	-0.150558	-0.0845055	0.0992302	-0.274205	-0.0552112	0.272377	-0.325121	-0.113195	0.305048	0.106385	0.0833975	-0.566994	-0.177162	-0.546428	-0.169612	0.175418	0.410958	0.227579	-0.450872	-0.302918	0.172333	-0.452079	-0.13856	0.233959	-0.0220704	0.104862	-0.0370032	0.0558574	-0.407179	-0.30333	0.496825	0.57056	-0.25066	-0.291303	0.351014	0.295685	0.257597	-0.244386	-0.0159167	-0.19068	-0.209277	-0.0686553
TraesCS1A02G158600	0.816948	-0.629201	0.510323	0.779765	0.758621	-0.712258	-0.721305	0.482067	0.479652	-0.717464	0.624014	-0.159087	0.0851209	0.737998	-0.304785	-0.680857	-0.674154	-0.435356	0.536452	-0.458128	-0.166317	-0.122173	-0.412702	-0.293303	-0.218475	0.393656	0.620606	-0.562691	0.617025	0.0888734	-0.50043	0.571968	-0.0113588	-0.627983	-0.446052	0.732557	0.557563	-0.69454	-0.605345	-0.226881	0.28604	-0.552677	-0.702953	0.0459255	-0.294136	-0.541873	0.701303	0.611381	0.669951
TraesCS1A02G158700	0.40926	-0.521974	0.587988	0.295815	0.552282	-0.37434	-0.464115	0.494227	0.433636	-0.451221	0.413211	-0.446281	0.0822435	0.542608	-0.0534103	-0.545037	-0.027446	-0.197998	0.194797	-0.0328428	-0.109258	0.392495	0.309155	-0.562923	-0.334615	0.194421	0.299528	-0.288088	0.44612	0.613624	-0.576277	0.467655	-0.4246	0.108042	0.180425	0.406468	0.275022	-0.200952	0.00414429	-0.282945	0.0825727	-0.6509	-0.497365	0.382097	0.399037	0.00219233	0.528228	0.106244	0.0980355
TraesCS1A02G158800	-0.633606	0.648003	-0.457697	-0.71576	-0.597285	0.612573	0.697131	-0.589528	-0.316315	0.642444	-0.371167	0.190774	-0.308682	-0.586697	0.266203	0.635538	0.681818	0.220178	-0.529086	0.512471	0.0253646	0.146377	0.493974	0.250544	0.0970152	-0.226542	-0.580234	0.6451	-0.438617	0.0414755	0.44726	-0.521199	-0.251308	0.624738	0.539634	-0.707043	-0.353777	0.757234	0.377878	-0.0318399	-0.212137	0.565718	0.619091	-0.199313	0.329831	0.293895	-0.584089	-0.703087	-0.664216
TraesCS1A02G158900	0.682096	-0.627571	0.783181	0.615748	0.767348	-0.645484	-0.689674	0.517016	0.511527	-0.643506	0.549388	-0.105121	-0.00679418	0.692232	-0.0269756	-0.678611	-0.24757	-0.300533	0.507921	-0.0870653	0.00198418	0.402826	0.0990658	-0.480237	-0.260305	0.438861	0.369515	-0.509395	0.659795	0.525537	-0.642274	0.44941	-0.380545	-0.166677	-0.015241	0.610485	0.354589	-0.472371	-0.364696	-0.241006	0.424959	-0.701471	-0.69666	0.240974	0.274333	-0.0308286	0.603556	0.297318	0.394349
TraesCS1A02G159100	0.0792679	-0.0602231	0.128255	-0.19735	-0.0911997	0.00610412	-0.060621	0.0613757	0.0904274	0.00434537	-0.0816052	0.395569	-0.0676557	0.046697	0.679694	-0.0434079	0.3951	0.640158	0.321283	0.52212	0.270584	0.416887	0.144175	-0.177258	-0.0189282	0.445075	-0.474996	-0.179186	0.311484	-0.0200869	-0.158235	-0.425827	-0.299038	0.236135	0.141011	-0.0900183	-0.405501	0.0620224	-0.0490451	0.464836	0.47096	-0.121333	-0.0119104	0.0319498	0.298837	0.0179567	-0.258349	-0.405273	-0.356764
TraesCS1A02G159200	0.634508	-0.466503	0.650012	0.319132	0.461083	-0.515374	-0.576915	0.232134	0.217091	-0.484816	0.312265	0.275356	-0.359491	0.510938	0.494114	-0.524167	0.0463087	0.184583	0.696538	0.335883	0.301196	0.566762	0.0762802	-0.546149	-0.228179	0.844267	-0.0404116	-0.487049	0.799673	0.296255	-0.512967	-0.108018	-0.487238	-0.0481289	0.025683	0.334169	0.0518541	-0.390143	-0.601425	0.220831	0.73519	-0.539037	-0.553934	-0.105898	0.372339	0.075681	0.18441	-0.0638852	-0.0121429
TraesCS1A02G159300	-0.276748	-0.00644362	-0.399829	0.0716894	-0.178397	-0.0495544	0.110657	0.0501009	-0.166716	-0.0467267	-0.399421	-0.0768428	0.455772	-0.230561	-0.160164	0.0976629	-0.319669	0.408306	-0.248255	-0.501015	-0.435931	-0.444628	-0.349422	0.218566	0.306942	-0.198398	-0.067338	-0.168105	-0.291645	-0.57614	0.196076	-0.0802189	0.574472	-0.451375	-0.496518	-0.119105	-0.191055	0.0276065	0.415172	0.257859	-0.102003	0.221721	0.0930483	0.266301	-0.601638	0.000824753	-0.1654	0.136047	0.129434
TraesCS1A02G159400	0.277298	-0.224505	0.0958726	0.304591	0.285952	-0.230438	-0.241553	0.166956	0.0851395	-0.305642	0.17592	-0.0872647	0.0713285	0.259436	-0.137917	-0.255673	-0.278261	-0.181441	0.0834709	-0.227708	-0.317317	-0.0929773	-0.103174	-0.12017	-0.118089	0.209268	0.19111	-0.162172	0.239975	0.0110273	-0.177311	0.183651	-0.0857897	-0.341721	-0.171469	0.199301	0.173475	-0.132919	-0.179579	-0.243022	0.133727	-0.129303	-0.303428	0.106305	-0.197789	-0.329975	0.250128	0.143666	0.199319
TraesCS1A02G159500	-0.209659	0.200336	-0.186329	-0.256685	-0.185831	0.174731	0.242508	-0.0941572	-0.063586	0.275121	-0.0259995	-0.267898	-0.055877	-0.138884	-0.152826	0.168293	0.143015	-0.0288592	-0.318308	0.0217342	-0.0428109	-0.0623092	0.197031	-0.0649533	0.00812168	-0.213865	0.0651137	0.314623	-0.224549	0.104149	0.17417	0.0373051	-0.0282486	0.259232	0.215585	-0.122596	0.0913504	0.252851	0.241606	-0.129049	-0.289673	0.131842	0.191831	-0.00163705	0.113883	-0.0390039	-0.0324884	-0.122504	-0.203055
TraesCS1A02G160000	-0.566762	0.484693	-0.256402	-0.497558	-0.454288	0.526465	0.502446	-0.48811	-0.33862	0.396525	-0.353129	0.369595	-0.269633	-0.513997	0.387888	0.509164	0.63987	0.218087	-0.341207	0.528813	0.147283	0.340258	0.486415	0.363516	0.168997	-0.20528	-0.627666	0.338087	-0.352787	0.110532	0.310523	-0.472851	-0.245643	0.504839	0.518092	-0.618555	-0.599684	0.605524	0.285117	0.00130826	-0.0427192	0.3762	0.504812	-0.147747	0.342522	0.43807	-0.510774	-0.550511	-0.481843
TraesCS1A02G160100	-0.220442	0.114516	-0.160834	0.146815	0.0483868	0.0408316	0.127712	-0.0968164	-0.0125554	-0.0688207	0.0295821	-0.0801368	0.156421	-0.118596	-0.312249	0.121612	-0.164435	-0.20043	-0.341885	-0.351718	-0.376438	-0.177841	0.0159424	0.355189	0.125493	-0.394663	0.049394	0.0112628	-0.303905	-0.0470699	0.102065	0.241894	0.226347	-0.210992	-0.079116	-0.0852024	-0.0481494	0.142785	0.213491	-0.304486	-0.220343	0.161876	0.106896	0.0678706	-0.279104	0.00126238	0.0880532	0.167353	0.252235
TraesCS1A02G160200	0.575738	-0.661355	0.658755	0.530292	0.677324	-0.578473	-0.654097	0.600042	0.397995	-0.678069	0.460857	-0.196831	0.104596	0.657332	0.0608067	-0.691999	-0.216271	-0.0678582	0.422927	-0.116244	-0.123192	0.356925	0.0862363	-0.521271	-0.234208	0.362812	0.239947	-0.542357	0.607906	0.384003	-0.662575	0.418691	-0.332617	-0.2188	-0.0884389	0.519612	0.241047	-0.393024	-0.246383	-0.129046	0.388807	-0.672744	-0.676228	0.358911	0.18463	-0.129881	0.529696	0.205473	0.288679
TraesCS1A02G160400	-0.560332	0.356704	-0.539361	-0.243609	-0.507967	0.342764	0.420468	-0.413397	-0.586377	0.304613	-0.682624	0.137215	0.174779	-0.624197	-0.0541187	0.471883	-0.0108173	0.290435	-0.340557	-0.183816	-0.135306	-0.342506	-0.200857	0.478169	0.26646	-0.303625	-0.283312	0.144439	-0.526084	-0.514112	0.469181	-0.375339	0.517845	-0.124204	-0.221236	-0.477066	-0.387256	0.223067	0.348378	0.29541	-0.210405	0.486934	0.455955	-0.0683287	-0.367209	0.439513	-0.534183	-0.0387143	-0.103665
TraesCS1A02G160500	-0.0147222	-0.12335	0.395028	-0.12174	0.12143	-0.028625	-0.108661	0.0539596	0.0563258	-0.182883	-0.0732206	0.427563	-0.284103	0.0873211	0.745869	-0.134084	0.589921	0.435592	0.184794	0.628091	0.111536	0.801052	0.578621	-0.225562	-0.190164	0.402196	-0.625803	-0.198586	0.367832	0.381703	-0.383294	-0.369122	-0.657418	0.371067	0.404134	-0.233643	-0.479796	0.252195	-0.0133525	0.129494	0.567385	-0.255368	-0.133947	0.121541	0.626508	0.470603	-0.181065	-0.590648	-0.433877
TraesCS1A02G160600	-0.489326	0.281711	-0.028953	-0.509264	-0.260745	0.444658	0.376126	-0.226797	-0.127431	0.278486	-0.150224	0.0371979	-0.205018	-0.291034	0.4137	0.28667	0.739665	0.258201	-0.373674	0.535868	0.0162086	0.549467	0.742587	0.00862259	-0.0118798	-0.213416	-0.584843	0.295678	-0.216974	0.401784	0.0199874	-0.254301	-0.461168	0.66314	0.635615	-0.503424	-0.452167	0.633323	0.438028	-0.0849407	-0.0862579	0.11612	0.330149	0.0982428	0.610551	0.490791	-0.301288	-0.65056	-0.575452
TraesCS1A02G160700	0.579482	-0.457998	0.611633	0.361931	0.616643	-0.510427	-0.523076	0.356937	0.467865	-0.535417	0.533689	0.0766311	-0.24481	0.627826	0.268952	-0.566117	-0.0139934	-0.0750574	0.413538	0.139213	-0.129176	0.469401	0.186927	-0.515648	-0.406097	0.575313	0.0547143	-0.375698	0.702365	0.385709	-0.637297	0.179186	-0.574458	-0.103143	0.0253725	0.369718	0.226695	-0.233179	-0.43623	-0.178212	0.562368	-0.52205	-0.590721	0.0803165	0.274362	-0.161168	0.414622	-0.0809938	0.055727
TraesCS1A02G160800	0.580321	-0.640498	0.481664	0.784242	0.686205	-0.690163	-0.653982	0.601144	0.369012	-0.638398	0.34463	-0.386387	0.405099	0.569303	-0.517489	-0.634386	-0.722521	-0.393999	0.311423	-0.655596	-0.251477	-0.154399	-0.306539	-0.287588	-0.045646	0.136144	0.711808	-0.521535	0.361474	0.164692	-0.415309	0.652786	0.172801	-0.573977	-0.41505	0.716309	0.493436	-0.6176	-0.13979	-0.255957	0.110729	-0.553268	-0.661573	0.392772	-0.269451	-0.177915	0.676759	0.720011	0.71126
TraesCS1A02G160900	-0.600959	0.553177	-0.341553	-0.710439	-0.545013	0.654342	0.612024	-0.48418	-0.224612	0.553905	-0.331992	0.195417	-0.312388	-0.499729	0.423992	0.550683	0.757891	0.327792	-0.443059	0.597328	0.090725	0.306935	0.552841	0.169422	0.0516126	-0.153606	-0.653331	0.508357	-0.356943	0.095474	0.316601	-0.511729	-0.312318	0.651536	0.560913	-0.696632	-0.447189	0.717585	0.378805	0.0473281	-0.139807	0.415832	0.565722	-0.12151	0.424908	0.341943	-0.537606	-0.74268	-0.721364
TraesCS1A02G161200	-0.130735	0.02306	-0.115127	0.204595	0.050673	0.0354913	0.0740371	0.0395621	0.0367885	0.0353526	-0.0514006	-0.432484	0.344768	-0.107324	-0.686555	0.0920639	-0.378132	-0.500298	-0.284057	-0.519011	-0.13493	-0.417277	-0.161322	0.307286	0.220612	-0.544489	0.462959	0.0963781	-0.395387	0.0335078	0.202503	0.456482	0.405676	-0.153234	-0.103822	0.128816	0.224395	-0.0924497	0.282702	-0.328811	-0.550173	0.0508808	0.110207	0.153283	-0.273363	0.168696	0.25004	0.514731	0.452118
TraesCS1A02G161300	0.631693	-0.655298	0.581847	0.46875	0.599401	-0.592816	-0.707007	0.527436	0.285052	-0.69315	0.371709	0.0963509	-0.0996532	0.668254	0.348373	-0.725562	-0.262976	0.220375	0.589572	-0.0777457	-0.154921	0.32434	-0.151337	-0.635066	-0.433122	0.694981	0.0872425	-0.661418	0.773354	0.039631	-0.732627	0.116611	-0.234276	-0.451957	-0.391251	0.451492	0.17365	-0.506971	-0.485817	0.189235	0.685161	-0.607567	-0.749369	0.125506	0.0124674	-0.182443	0.382389	0.0729952	0.101066
TraesCS1A02G161400	0.0790621	-0.0835421	0.0626041	0.149161	0.171647	-0.094738	-0.100461	0.131521	0.170604	-0.105729	0.0546022	-0.0398266	0.0494973	0.132178	-0.184119	-0.119629	-0.199514	-0.160955	-0.0204205	-0.234521	-0.142522	-0.100224	-0.0977128	-0.00159275	-0.222259	-0.0517303	0.214197	-0.0881033	0.0460056	-0.0140651	-0.153396	0.153749	0.116451	-0.162825	-0.18574	0.127715	0.105946	-0.144326	-0.0282432	-0.0901075	-0.0718787	-0.117868	-0.112813	0.024637	-0.096006	0.0617181	0.255791	0.186874	0.127373
TraesCS1A02G161900	0.373494	-0.178883	0.0364224	0.281798	0.044166	-0.260836	-0.274593	0.108639	-0.00982001	-0.0863846	0.05205	0.100243	0.167554	0.122746	-0.133262	-0.139609	-0.476991	0.00304203	0.48684	-0.23745	0.343514	-0.359862	-0.673057	0.0403048	0.12908	0.197284	0.361398	-0.264673	0.161212	-0.368473	0.0678736	0.0613113	0.456202	-0.395348	-0.475635	0.416508	0.188067	-0.595818	-0.365899	0.393043	0.0955701	-0.0807496	-0.133944	-0.209169	-0.390709	-0.274196	0.0477709	0.513205	0.416711
TraesCS1A02G162200	0.228937	-0.294772	0.571813	0.000882181	0.290938	-0.169024	-0.327029	0.142642	0.0674711	-0.291125	0.211656	0.229891	-0.461338	0.317686	0.619271	-0.354026	0.397206	0.252577	0.358869	0.503054	0.229592	0.785126	0.441775	-0.501764	-0.408707	0.474154	-0.295569	-0.283204	0.539043	0.458301	-0.5564	-0.151033	-0.599462	0.274775	0.275563	0.0371449	-0.186461	-0.0482398	-0.290615	0.13727	0.541976	-0.469197	-0.34317	-0.0510902	0.642023	0.395254	0.0776716	-0.365581	-0.34427
TraesCS1A02G162300	-0.434899	0.298622	-0.337885	-0.305556	-0.461083	0.38744	0.325302	-0.268629	-0.366261	0.340201	-0.503492	0.180369	0.0585826	-0.478092	0.0932121	0.381256	0.122854	0.26166	-0.161319	0.0692786	0.194425	-0.125082	-0.0890116	0.327492	0.240371	-0.25696	-0.262478	0.15755	-0.400139	-0.302035	0.36054	-0.340587	0.346867	0.0821581	-0.0307802	-0.348613	-0.327967	0.150033	0.257403	0.316125	-0.150101	0.343452	0.387892	-0.0967006	-0.0661353	0.398283	-0.46322	-0.0933184	-0.175262
TraesCS1A02G162400	-0.248346	0.325359	-0.537844	-0.0200939	-0.348177	0.187289	0.322653	-0.227903	-0.228471	0.31943	-0.226858	-0.120787	0.33615	-0.36907	-0.518236	0.391566	-0.346419	-0.16038	-0.26878	-0.410126	-0.0123636	-0.684913	-0.459313	0.526607	0.462655	-0.466822	0.259587	0.23628	-0.539096	-0.457253	0.58616	0.0858779	0.644317	-0.23834	-0.249778	-0.0449407	0.0821957	-0.00428444	0.204871	0.0148823	-0.483473	0.453232	0.385465	-0.0940355	-0.592881	-0.283162	-0.151752	0.384502	0.326891
TraesCS1A02G162600	-0.192856	0.20915	-0.0299207	-0.140797	-0.120895	0.193874	0.160692	-0.204927	-0.0983429	0.0820422	-0.0582516	0.217086	-0.168618	-0.157409	0.197487	0.177655	0.264566	0.052454	-0.104031	0.242833	0.0734692	0.234473	0.251979	0.125667	0.108802	-0.0171298	-0.290642	0.096815	-0.0900681	0.117405	0.10603	-0.16885	-0.157884	0.168792	0.259393	-0.269233	-0.202115	0.25226	0.0729719	-0.0694975	0.112269	0.147927	0.146674	-0.0432439	0.156548	0.135353	-0.202041	-0.245793	-0.172792
TraesCS1A02G162800	0.623873	-0.655447	0.780455	0.496673	0.753104	-0.559589	-0.646817	0.593571	0.571392	-0.680553	0.580477	-0.126147	0.0340402	0.733681	0.169224	-0.692355	-0.0166042	-0.158715	0.446687	0.0976264	-0.056537	0.553371	0.285194	-0.493657	-0.319733	0.384845	0.158373	-0.509726	0.696506	0.619571	-0.749943	0.44139	-0.613567	-0.00440614	0.148744	0.520601	0.155736	-0.295437	-0.261731	-0.267943	0.398317	-0.765771	-0.651712	0.357356	0.395903	-0.136485	0.593671	0.0891418	0.236341
TraesCS1A02G163200	-0.704821	0.650781	-0.726531	-0.587599	-0.82462	0.6125	0.664559	-0.698697	-0.668286	0.610204	-0.722471	0.447978	-0.085342	-0.818307	0.266169	0.750882	0.30694	0.509942	-0.293114	0.22006	0.225238	-0.265744	-0.179365	0.625549	0.338093	-0.293567	-0.576724	0.330817	-0.601283	-0.636089	0.677541	-0.703403	0.467408	0.144245	-0.046091	-0.705314	-0.608565	0.377064	0.222942	0.541046	-0.195613	0.71558	0.760786	-0.412963	-0.244103	0.357357	-0.8168	-0.305973	-0.38261
TraesCS1A02G163400	0.112398	-0.336519	0.551362	0.0888756	0.300435	-0.21427	-0.303303	0.300923	0.146427	-0.348669	0.0639557	0.25589	-0.0920939	0.249808	0.602164	-0.333357	0.407798	0.405781	0.248158	0.418936	0.0537945	0.812161	0.537799	-0.351169	-0.149272	0.37458	-0.405395	-0.38384	0.422963	0.46524	-0.514178	-0.137659	-0.559834	0.262833	0.311249	0.0307705	-0.389087	0.0767767	0.0803631	0.109798	0.58425	-0.467824	-0.322669	0.325549	0.595947	0.406348	0.0382226	-0.359967	-0.229031
TraesCS1A02G163500	-0.0216266	0.118449	0.181214	-0.101767	0.00145838	0.128441	0.0580455	-0.000738535	0.0146461	0.161354	0.157509	-0.0480757	-0.0928147	-0.000813133	0.0202792	0.0578592	0.26995	-0.137578	-0.0738122	0.290385	0.217871	0.331446	0.416872	-0.108235	0.0473218	-0.00256722	0.0405525	0.209211	-0.0247	0.439061	0.0233482	0.0674687	-0.318343	0.381781	0.468365	0.0408118	0.0553684	0.180928	0.0996652	-0.21204	0.0217085	-0.0516421	0.0411327	0.0971538	0.434395	0.093842	0.0513145	-0.108564	-0.115809
TraesCS1A02G163700	0.833409	-0.731116	0.583792	0.720381	0.811709	-0.723669	-0.780475	0.686782	0.585332	-0.705168	0.668575	-0.427063	0.101328	0.859758	-0.362889	-0.819117	-0.688796	-0.428702	0.471172	-0.529162	-0.238686	-0.100751	-0.347775	-0.611599	-0.404114	0.376441	0.759891	-0.525687	0.653225	0.173597	-0.658215	0.682192	-0.0330358	-0.576612	-0.46926	0.815942	0.72312	-0.721884	-0.484577	-0.242815	0.195327	-0.689081	-0.824052	0.190577	-0.195414	-0.48009	0.855471	0.590294	0.539789
TraesCS1A02G163900	0.500618	-0.596025	0.71318	0.312219	0.595086	-0.500483	-0.597421	0.545507	0.3727	-0.593665	0.366668	0.0445447	-0.127511	0.625771	0.472985	-0.666194	0.115195	0.257793	0.429094	0.225483	-0.0994985	0.696146	0.354775	-0.704422	-0.409678	0.64305	-0.079458	-0.506372	0.748273	0.458426	-0.771722	0.0916107	-0.622962	-0.014105	0.0796509	0.342148	0.0363864	-0.190382	-0.208577	0.00937244	0.672716	-0.683833	-0.675943	0.34002	0.46161	0.0494553	0.362423	-0.200045	-0.111693
TraesCS1A02G164000	0.0295621	0.22576	-0.058366	-0.0790013	-0.0216023	0.0825913	0.179883	-0.0105695	0.224461	0.28535	0.234361	-0.295486	0.0366005	0.0186931	-0.358468	0.135282	0.0596655	-0.369363	-0.274523	0.0549954	-0.0138856	-0.0726712	0.272883	-0.0570608	0.204312	-0.120303	0.298896	0.454021	-0.147122	0.328834	0.249467	0.21812	-0.238735	0.277392	0.407071	0.114605	0.386183	0.259145	0.181219	-0.484014	-0.236087	0.149246	0.0913076	0.125043	0.150362	-0.3534	0.150661	-0.00762342	0.0187483
TraesCS1A02G164200	0.0220308	-0.0755597	0.300327	-0.0424548	0.173211	-0.0577898	-0.0528802	0.0213437	0.136439	-0.18995	0.152458	0.191794	-0.234433	0.134055	0.451489	-0.0998734	0.48676	0.124603	0.0106112	0.484663	-0.0473632	0.63981	0.606402	-0.143722	-0.0147249	0.228258	-0.422441	-0.0621037	0.260123	0.488549	-0.241591	-0.116347	-0.6944	0.33984	0.510503	-0.149513	-0.282917	0.343914	0.0391611	-0.227585	0.334942	-0.183146	-0.111545	0.147938	0.489651	0.0687957	-0.0251883	-0.473857	-0.260369
TraesCS1A02G164300	-0.0489009	0.128631	0.0101085	-0.0461122	0.102614	0.139821	0.126002	-0.0387968	0.177196	0.0497882	0.287112	-0.206505	-0.0431569	0.0682756	-0.187161	0.0458688	0.143741	-0.377096	-0.323087	0.0497445	-0.273822	0.104197	0.40999	-0.0196297	-0.0232175	-0.138001	0.0526725	0.298426	-0.0746413	0.383259	0.020799	0.229336	-0.356828	0.183406	0.375566	-0.0706369	0.232643	0.336525	0.15071	-0.584067	-0.16647	0.0843274	0.00858457	0.143326	0.190266	-0.22611	0.180114	-0.164702	-0.0537409
TraesCS1A02G164400	-0.36285	0.410114	-0.385896	-0.422945	-0.475684	0.334629	0.423112	-0.344108	-0.176927	0.366336	-0.247443	0.29829	-0.0664866	-0.386403	0.329362	0.441132	0.414028	0.378636	-0.182089	0.399695	0.169681	0.0270639	0.132504	0.295584	0.404359	-0.0820339	-0.494351	0.260689	-0.271312	-0.19029	0.42375	-0.439747	-0.0529229	0.284617	0.273422	-0.425093	-0.428289	0.437522	0.213921	0.18193	-0.0302854	0.424533	0.441858	-0.130334	0.01692	-0.164513	-0.484533	-0.422502	-0.334901
TraesCS1A02G164600	-0.43712	0.671509	-0.623776	-0.405212	-0.579416	0.477304	0.606432	-0.451687	-0.289708	0.722828	-0.197872	-0.0870457	0.0432387	-0.538255	-0.416552	0.617523	0.00022997	-0.198484	-0.510887	-0.0925069	0.0481424	-0.514675	-0.10003	0.37382	0.344615	-0.435091	0.135424	0.699386	-0.660373	-0.297605	0.725511	-0.115453	0.385808	0.148993	0.086379	-0.247164	0.225359	0.33325	0.283363	-0.103522	-0.499653	0.703544	0.564608	-0.22998	-0.245287	-0.161622	-0.327242	0.00377028	-0.0857063
TraesCS1A02G164700	0.714811	-0.743873	0.715131	0.837695	0.846516	-0.765503	-0.774283	0.641831	0.547825	-0.807217	0.498805	-0.120426	0.24785	0.726719	-0.191952	-0.744323	-0.516899	-0.307185	0.513082	-0.392134	-0.15598	0.172573	-0.153993	-0.2925	-0.14184	0.330345	0.465943	-0.702178	0.608804	0.326062	-0.641137	0.588871	-0.116286	-0.466393	-0.28251	0.721844	0.304722	-0.620332	-0.314034	-0.214545	0.379082	-0.721809	-0.749102	0.343756	-0.0494125	-0.171334	0.696896	0.552151	0.681592
TraesCS1A02G164800	-0.382443	0.38023	-0.459119	-0.130313	-0.269235	0.455531	0.423291	-0.274625	-0.113055	0.324732	-0.00395186	-0.287079	0.314019	-0.347827	-0.570642	0.428629	-0.114105	-0.492739	-0.525544	-0.311298	-0.204158	-0.477523	-0.0636668	0.586745	0.258478	-0.735084	0.185068	0.424716	-0.646345	-0.0653086	0.461135	0.322441	0.342872	0.0227629	0.0894541	-0.168453	0.0986793	0.261088	0.360174	-0.433087	-0.71154	0.426892	0.447751	0.0136479	-0.313798	-0.255909	-0.032898	0.224038	0.229483
TraesCS1A02G164900	0.427471	-0.276749	0.533865	0.269608	0.37826	-0.277811	-0.381259	0.0634205	0.17495	-0.363008	0.359041	0.332134	-0.291362	0.351891	0.352706	-0.30757	0.12503	-0.0228846	0.505909	0.31512	0.329434	0.542438	0.159003	-0.159647	-0.157466	0.439362	-0.0672224	-0.381233	0.527576	0.370448	-0.373591	0.0102149	-0.392582	0.0834044	0.16846	0.236593	-0.120429	-0.258781	-0.458471	0.0518415	0.473407	-0.427012	-0.295693	-0.146455	0.376136	0.117536	0.174429	0.0160559	0.0873304
TraesCS1A02G165300	-0.267657	0.527722	-0.279964	-0.420708	-0.421507	0.357792	0.422476	-0.520561	-0.203959	0.518155	-0.0872138	0.302174	-0.421777	-0.36749	0.164718	0.46928	0.346095	0.0544527	-0.141731	0.401516	0.370645	0.0366918	0.120283	0.217016	0.137143	-0.052534	-0.222792	0.435231	-0.244442	-0.0704606	0.419757	-0.379119	-0.0438175	0.352076	0.29569	-0.335942	-0.100519	0.297899	-0.065308	0.0866084	-0.0507148	0.433445	0.435773	-0.460222	0.158289	0.168933	-0.36353	-0.289854	-0.3253
TraesCS1A02G165400	-0.360691	0.478662	-0.265841	-0.361924	-0.49059	0.365651	0.352911	-0.662359	-0.583242	0.316767	-0.436136	0.922536	-0.478703	-0.524258	0.627825	0.491937	0.438905	0.414304	0.102626	0.542757	0.408325	0.228557	0.00655043	0.488587	0.126795	0.172728	-0.711409	0.084413	-0.130856	-0.33249	0.344515	-0.787144	0.0205531	0.162428	0.104725	-0.579823	-0.682046	0.233852	-0.25159	0.471811	0.359728	0.449549	0.444687	-0.606705	0.0881931	0.400854	-0.704862	-0.422985	-0.371249
TraesCS1A02G165500	-0.0980825	-0.155083	0.256713	-0.0698426	0.0221966	-0.0742413	-0.0993469	0.0258527	-0.175921	-0.129992	-0.298976	0.211307	-0.171075	-0.0475907	0.454208	-0.099905	0.297941	0.393715	0.163394	0.284537	0.173276	0.472618	0.247355	-0.178454	-0.132587	0.193094	-0.365968	-0.247561	0.181443	0.130395	-0.253695	-0.314265	-0.201465	0.191986	0.0932616	-0.165923	-0.416529	0.0178322	0.0200871	0.329672	0.309792	-0.236799	-0.070877	0.0474521	0.370536	0.76941	-0.162266	-0.253152	-0.279031
TraesCS1A02G165700	-0.714103	0.717457	-0.64795	-0.773932	-0.738453	0.777675	0.797854	-0.485755	-0.188297	0.840226	-0.392784	-0.0603546	-0.0180669	-0.655597	-0.0441146	0.738763	0.479887	0.0793195	-0.626746	0.269755	0.107815	-0.222671	0.217691	0.373356	0.17921	-0.583941	-0.31045	0.763564	-0.719336	-0.165495	0.605604	-0.318633	0.13835	0.567841	0.359431	-0.581068	-0.185466	0.633384	0.540335	0.0141617	-0.599761	0.653139	0.775963	-0.13245	0.0984732	0.176114	-0.521971	-0.424167	-0.505532
TraesCS1A02G165800	-0.218879	0.0534805	0.15898	-0.387984	-0.113647	0.191874	0.173369	0.0269131	0.15059	0.162591	-0.134068	-0.0720586	-0.0542092	-0.0891922	0.455045	0.0811453	0.677403	0.384895	-0.14545	0.574078	0.0990704	0.600952	0.70112	-0.258642	0.0424061	0.0885824	-0.479232	0.165196	0.0432642	0.467624	-0.104666	-0.240299	-0.579844	0.658796	0.620004	-0.273409	-0.318132	0.481746	0.427015	0.0226095	0.0871139	-0.0972507	0.124364	0.310764	0.678337	0.429828	-0.220451	-0.609349	-0.525268
TraesCS1A02G165900	-0.392001	0.168625	-0.404439	-0.0898859	-0.357362	0.160499	0.221815	-0.292792	-0.48677	0.133959	-0.637279	0.211519	0.139057	-0.474537	-0.0163457	0.295923	-0.167536	0.304339	-0.117551	-0.257957	-0.0766943	-0.360767	-0.383968	0.402092	0.176027	-0.178205	-0.214264	-0.0628436	-0.344573	-0.587761	0.304113	-0.348873	0.589733	-0.293107	-0.421187	-0.342093	-0.348006	-0.0233312	0.147755	0.425886	-0.0837477	0.332303	0.285012	-0.14216	-0.428467	0.47852	-0.41942	0.0869052	0.0113661
TraesCS1A02G166100	0.295256	-0.119431	0.264441	0.115735	0.28995	-0.146207	-0.191692	0.12302	0.30117	-0.163074	0.521403	-0.088813	-0.240179	0.36083	-0.0119784	-0.226556	0.00275363	-0.259642	0.102508	0.070882	0.0366805	0.183214	0.12358	-0.250819	-0.271038	0.106744	0.200189	-0.0297035	0.272502	0.284611	-0.273946	0.269197	-0.282977	0.0465089	0.112821	0.241669	0.292469	-0.10079	-0.272092	-0.24777	0.0559481	-0.239495	-0.208808	-0.0787943	0.153116	-0.238372	0.345432	0.0346641	0.0327974
TraesCS1A02G166600	-0.346469	0.559023	-0.399842	-0.358442	-0.577235	0.376117	0.40715	-0.721096	-0.646417	0.434313	-0.416421	0.831611	-0.439864	-0.584983	0.418852	0.568427	0.277276	0.273171	0.069345	0.420934	0.448648	-0.0222486	-0.180102	0.550356	0.25237	0.0896695	-0.530616	0.221492	-0.24535	-0.457509	0.527238	-0.724464	0.186149	0.0745116	0.0196723	-0.508961	-0.475184	0.170045	-0.297483	0.440532	0.23813	0.595079	0.500259	-0.700734	-0.0966272	0.226273	-0.725403	-0.278409	-0.252446
TraesCS1A02G166900	0.128354	-0.158596	0.447657	0.0493761	0.29737	-0.022666	-0.171093	0.024706	0.0880488	-0.208762	0.167052	-0.0229695	-0.27936	0.19652	0.184437	-0.203608	0.283249	-0.233053	0.074035	0.281655	0.00576232	0.569868	0.510133	-0.263853	-0.329797	0.212377	-0.0857322	-0.046751	0.294584	0.611452	-0.363675	0.0691806	-0.561868	0.289173	0.394628	-0.0203969	0.00303157	0.0827455	-0.120832	-0.307882	0.178506	-0.324202	-0.213125	0.0599197	0.561798	0.382363	0.16416	-0.208119	-0.160917
TraesCS1A02G167200	0.310748	-0.489065	0.267719	0.477962	0.292771	-0.493226	-0.48554	0.333375	-0.0733938	-0.456176	-0.20701	0.0624098	0.296092	0.198716	-0.00786592	-0.4106	-0.503089	0.241558	0.438265	-0.42132	-0.0637102	-0.0881061	-0.461709	-0.178246	-0.0905564	0.348205	0.196877	-0.613947	0.32256	-0.296947	-0.309751	0.0144182	0.387233	-0.560771	-0.626878	0.352855	0.00143261	-0.592566	-0.174633	0.435435	0.369627	-0.356271	-0.419263	0.172853	-0.290499	0.319329	0.114795	0.433912	0.355612
TraesCS1A02G167300	0.574111	-0.549561	0.677353	0.323495	0.590986	-0.445446	-0.57188	0.469669	0.465046	-0.543554	0.515303	-0.0125184	-0.174793	0.654337	0.327087	-0.617119	0.0678243	-0.025222	0.481059	0.216042	0.0554887	0.556026	0.234059	-0.568728	-0.378125	0.492167	0.0551193	-0.43638	0.69354	0.484931	-0.675598	0.22148	-0.571552	0.0266484	0.118383	0.404682	0.129385	-0.278034	-0.362819	-0.0941283	0.460272	-0.652871	-0.59372	0.155582	0.419821	-0.146931	0.44614	-0.0569129	0.0257024
TraesCS1A02G167400	-0.587594	0.440962	-0.360206	-0.476028	-0.428863	0.461672	0.529225	-0.186759	-0.0930883	0.48752	-0.315358	-0.0329627	0.0938141	-0.430484	0.0438236	0.449618	0.420661	0.214388	-0.57703	0.183714	-0.115189	0.0616259	0.425015	0.181669	0.244865	-0.396462	-0.337323	0.451414	-0.500021	0.0227955	0.335576	-0.231287	-0.0370482	0.409656	0.359461	-0.421545	-0.259221	0.611132	0.647026	-0.0843003	-0.255519	0.392476	0.443485	0.244562	0.173906	0.27766	-0.331022	-0.423171	-0.408837
TraesCS1A02G168600	0.790309	-0.775244	0.880643	0.640604	0.827354	-0.720931	-0.821902	0.769277	0.588197	-0.700939	0.61626	-0.161147	0.0930537	0.840288	0.0589656	-0.846535	-0.263463	-0.115177	0.593356	-0.0874896	0.00169701	0.475583	0.100769	-0.705504	-0.345104	0.56081	0.420214	-0.60816	0.793134	0.525636	-0.803865	0.488403	-0.408425	-0.18479	-0.0783643	0.782966	0.386759	-0.560834	-0.333646	-0.105444	0.5427	-0.863076	-0.840239	0.40005	0.323297	-0.129942	0.692396	0.300417	0.349275
TraesCS1A02G168700	-0.318679	0.224932	-0.129055	-0.338335	-0.145836	0.290037	0.265991	-0.0875056	-0.00880114	0.198189	0.0624527	-0.104139	-0.118824	-0.105379	0.0925832	0.15448	0.349466	0.0325082	-0.406252	0.178574	-0.218474	0.17735	0.407344	-0.0770828	-0.207535	-0.218598	-0.196799	0.282995	-0.191563	0.172158	-0.022244	-0.0273606	-0.232444	0.310985	0.291108	-0.268625	-0.0605989	0.426797	0.285821	-0.224793	-0.148901	0.123137	0.16707	0.0757905	0.217071	-0.0461754	-0.0388555	-0.380989	-0.389783
TraesCS1A02G168800	0.364899	-0.505776	0.510598	0.484313	0.522953	-0.474219	-0.514311	0.346015	0.133967	-0.633248	0.181049	0.0273352	0.0288476	0.408084	0.128948	-0.504374	-0.172775	0.0329261	0.332829	-0.130563	-0.139956	0.359921	0.0756803	-0.278088	-0.156534	0.332712	0.0474786	-0.565785	0.464525	0.247374	-0.502513	0.199141	-0.189636	-0.282535	-0.122329	0.272098	-0.0305314	-0.294456	-0.195456	-0.0281856	0.420421	-0.507909	-0.513634	0.223655	0.104015	0.167801	0.300065	0.156259	0.234541
TraesCS1A02G168900	0.480722	-0.498622	0.266623	0.652014	0.352549	-0.595977	-0.536566	0.395785	0.0864299	-0.44808	-0.0228854	-0.0681908	0.401121	0.285214	-0.29031	-0.419964	-0.708569	-0.0310342	0.478613	-0.539735	0.0311077	-0.272266	-0.587115	-0.11338	0.274082	0.289992	0.487673	-0.555534	0.27669	-0.23768	-0.119482	0.2311	0.440144	-0.648467	-0.581357	0.594945	0.231488	-0.682867	-0.206924	0.225118	0.273034	-0.313784	-0.463164	0.188178	-0.437275	-0.0483075	0.25501	0.679189	0.648429
TraesCS1A02G169000	0.615868	-0.480405	0.512643	0.614245	0.620585	-0.550602	-0.528442	0.543931	0.529445	-0.433986	0.524623	-0.468364	0.29816	0.578545	-0.496025	-0.521446	-0.46077	-0.517958	0.245533	-0.338162	-0.0586066	0.00576381	-0.00514857	-0.351881	0.118777	0.185104	0.710012	-0.23861	0.353528	0.470145	-0.275015	0.661488	-0.159817	-0.211249	0.0234557	0.709859	0.62083	-0.397262	-0.0977639	-0.462568	0.0503131	-0.494296	-0.554503	0.397605	0.0312048	-0.385669	0.665028	0.537765	0.5835
TraesCS1A02G169100	-0.265833	-0.00863967	-0.174526	-0.104519	-0.306232	0.024847	0.0495823	-0.0812199	-0.332379	-0.0296511	-0.576206	0.44629	0.123158	-0.310422	0.510708	0.129815	0.110927	0.799816	0.157382	0.115805	0.134673	0.0718711	-0.197421	0.194398	0.342837	0.134533	-0.544342	-0.33799	-0.0604722	-0.489226	0.114261	-0.540794	0.30948	-0.15703	-0.262237	-0.279141	-0.66984	0.00316107	0.157655	0.703065	0.320383	0.118104	0.142694	-0.00709036	-0.172942	0.36838	-0.50682	-0.175684	-0.155137
TraesCS1A02G169300	0.157307	-0.325323	0.00815415	0.451276	0.320474	-0.326715	-0.270079	0.223396	0.0852165	-0.507896	0.0529611	-0.064775	0.321795	0.210488	-0.194051	-0.276104	-0.446519	-0.0830816	0.0041685	-0.498857	-0.588126	-0.248543	-0.279152	0.102775	0.028753	0.0169005	0.0978601	-0.383959	0.113906	-0.210141	-0.195785	0.260597	0.155363	-0.617341	-0.43085	0.143451	0.0216238	-0.166233	-0.0233482	-0.188716	0.0902874	-0.110842	-0.305445	0.233656	-0.521172	-0.292046	0.243458	0.266683	0.3896
[truncated: 51,700 more rows]
[truncated: 53 more columns]

## Sheet: Table S3
Supplemental Table 3. The list of datasets used for constructing WGCNA.
Sample.IDs	scientific_name	study_title	High.level.variety	High.level.tissue	High.level.age	High.level.stress.disease	Variety	Tissue	Age	Stress.disease
ERS2308650	Triticum aestivum	ERP107574	BCS cv-1	grain	reproductive	none	BCS cv-1	grain	milk grain stage	none
[truncated: 117 more rows]

## Sheet: Table S4
Supplemental Table 4. Result of GLASSO using genes from region TAM111A.
[truncated: 1,550 more rows]

[truncated: 4 more sheets: Table S5, Table S6, Table S7, Table S8]
